# Supplementary material for: KSHV episome tethering sites on host chromosomes and regulation of latency-lytic switch by CHD4
Source: Cell Rep. Author manuscript; Available in PMC 2022 May 31. (PMC9153692; doi:10.1016/j.celrep.2022.110788)
Supplement: 2 [file NIHMS1806830-supplement-2.xlsx]

## Sheet: Wt
					mTurboID-ORF57 PAN MRE Wild type (Wt)
Sr. No.	Identified Proteins (2140)	Accession Number	Alternate ID	Molecular Weight	ANOVA Test (p-value): (p < 0.05)	Control Set 2	Control Set 2	Control Set 2	Control set 1	Control set 1	Control set 1	Experimental	Experimental	Experimental
1	General transcription factor IIF subunit 1 OS=Homo sapiens OX=9606 GN=GTF2F1 PE=1 SV=2	T2FA_HUMAN	GTF2F1	58 kDa	< 0.00010	0	0	0	0	0	0	4	3	4
2	Cluster of Helicase, lymphoid-specific, isoform CRA_b OS=Homo sapiens OX=9606 GN=HELLS PE=1 SV=1 (A0A0B4J1V9_HUMAN)	A0A0B4J1V9_HUMAN [3]	HELLS	103 kDa	< 0.00010	1	1	1	0	0	0	15	9	14
3	ATP-dependent RNA helicase DDX42 OS=Homo sapiens OX=9606 GN=DDX42 PE=1 SV=1	DDX42_HUMAN	DDX42	103 kDa	< 0.00010	0	0	0	0	0	0	8	6	6
4	RNA-binding protein 27 OS=Homo sapiens OX=9606 GN=RBM27 PE=1 SV=2	RBM27_HUMAN	RBM27	119 kDa	< 0.00010	0	0	0	0	0	0	6	4	4
5	Microtubule-associated protein 1B OS=Homo sapiens OX=9606 GN=MAP1B PE=1 SV=2	MAP1B_HUMAN	MAP1B	271 kDa	< 0.00010	0	0	0	0	0	0	3	2	2
6	RNA-binding protein 25 OS=Homo sapiens OX=9606 GN=RBM25 PE=1 SV=3	RBM25_HUMAN	RBM25	100 kDa	< 0.00010	1	1	0	1	0	1	13	10	12
7	Cluster of Probable ATP-dependent RNA helicase DDX46 OS=Homo sapiens OX=9606 GN=DDX46 PE=1 SV=2 (DDX46_HUMAN)	DDX46_HUMAN [2]	DDX46	117 kDa	< 0.00010	1	1	0	0	0	0	27	19	31
8	Thyroid hormone receptor-associated protein 3 OS=Homo sapiens OX=9606 GN=THRAP3 PE=1 SV=1	A0A3B3ITZ9_HUMAN (+1)	THRAP3	104 kDa	< 0.00010	0	0	0	0	0	0	18	15	22
9	G patch domain-containing protein 4 OS=Homo sapiens OX=9606 GN=GPATCH4 PE=1 SV=2	GPTC4_HUMAN	GPATCH4	50 kDa	< 0.00010	0	0	0	0	0	0	19	15	13
10	U4/U6 small nuclear ribonucleoprotein Prp3 OS=Homo sapiens OX=9606 GN=PRPF3 PE=1 SV=2	PRPF3_HUMAN	PRPF3	78 kDa	< 0.00010	1	1	0	1	0	1	17	13	20
11	Scaffold attachment factor B2 OS=Homo sapiens OX=9606 GN=SAFB2 PE=1 SV=1	SAFB2_HUMAN	SAFB2	107 kDa	< 0.00010	5	4	1	5	2	4	35	19	31
12	Cluster of Transcriptional coactivator YAP1 OS=Homo sapiens OX=9606 GN=YAP1 PE=1 SV=2 (YAP1_HUMAN)	YAP1_HUMAN [2]	YAP1	54 kDa	< 0.00010	0	0	1	0	0	0	8	5	5
13	Cluster of Zinc finger CCCH domain-containing protein 11A OS=Homo sapiens OX=9606 GN=ZC3H11A PE=1 SV=3 (ZC11A_HUMAN)	ZC11A_HUMAN [3]	ZC3H11A	89 kDa	< 0.00010	0	0	0	0	0	0	16	7	10
14	Serine-threonine kinase receptor-associated protein OS=Homo sapiens OX=9606 GN=STRAP PE=1 SV=1	STRAP_HUMAN	STRAP	38 kDa	< 0.00010	0	0	0	0	0	0	1	1	1
15	SAP domain-containing ribonucleoprotein OS=Homo sapiens OX=9606 GN=SARNP PE=1 SV=1	F8VZQ9_HUMAN	SARNP	24 kDa	< 0.00010	0	0	0	0	0	0	2	2	2
16	SLAIN motif-containing protein 2 OS=Homo sapiens OX=9606 GN=SLAIN2 PE=1 SV=2	SLAI2_HUMAN	SLAIN2	63 kDa	< 0.00010	0	0	0	0	0	0	1	1	1
17	Protein flightless-1 homolog OS=Homo sapiens OX=9606 GN=FLII PE=1 SV=2	FLII_HUMAN	FLII	145 kDa	< 0.00010	0	0	0	0	0	0	1	1	1
18	Epidermal growth factor receptor substrate 15 OS=Homo sapiens OX=9606 GN=EPS15 PE=1 SV=2	EPS15_HUMAN	EPS15	99 kDa	< 0.00010	0	0	0	0	0	0	1	1	1
19	Immunoglobulin-binding protein 1 OS=Homo sapiens OX=9606 GN=IGBP1 PE=1 SV=1	IGBP1_HUMAN	IGBP1	39 kDa	< 0.00010	0	0	0	0	0	0	1	1	1
20	Septin-11 OS=Homo sapiens OX=9606 GN=SEPTIN11 PE=1 SV=1	D6RER5_HUMAN (+2)	SEPTIN11	50 kDa	< 0.00010	0	0	0	0	0	0	1	1	1
21	Polyribonucleotide 5'-hydroxyl-kinase Clp1 OS=Homo sapiens OX=9606 GN=CLP1 PE=1 SV=1	CLP1_HUMAN (+1)	CLP1	48 kDa	< 0.00010	0	0	0	0	0	0	1	1	1
22	Transcription initiation factor TFIID subunit 7 OS=Homo sapiens OX=9606 GN=TAF7 PE=1 SV=1	TAF7_HUMAN	TAF7	40 kDa	< 0.00010	0	0	0	0	0	0	1	1	1
23	Protein phosphatase inhibitor 2 (Fragment) OS=Homo sapiens OX=9606 GN=PPP1R2 PE=1 SV=1	E7EMN6_HUMAN (+3)	PPP1R2	19 kDa	< 0.00010	0	0	0	0	0	0	1	1	1
24	Pre-mRNA-splicing factor SLU7 OS=Homo sapiens OX=9606 GN=SLU7 PE=1 SV=2	SLU7_HUMAN	SLU7	68 kDa	< 0.00010	0	0	0	0	0	0	2	1	2
25	RNA-binding protein 26 OS=Homo sapiens OX=9606 GN=RBM26 PE=1 SV=3	RBM26_HUMAN	RBM26	114 kDa	0.00011	0	0	0	0	0	0	9	4	5
26	Splicing factor 1 OS=Homo sapiens OX=9606 GN=SF1 PE=1 SV=4	SF01_HUMAN	SF1	68 kDa	0.00015	0	0	0	0	0	0	3	3	4
27	Splicing factor 3B subunit 1 OS=Homo sapiens OX=9606 GN=SF3B1 PE=1 SV=3	SF3B1_HUMAN	SF3B1	146 kDa	0.00019	0	0	0	0	0	4	29	13	20
28	Death-inducer obliterator 1 OS=Homo sapiens OX=9606 GN=DIDO1 PE=1 SV=5	DIDO1_HUMAN	DIDO1	244 kDa	0.0002	0	0	0	0	0	0	5	3	6
29	Zinc finger RNA-binding protein OS=Homo sapiens OX=9606 GN=ZFR PE=1 SV=2	ZFR_HUMAN	ZFR	117 kDa	0.00023	0	0	0	0	0	0	4	2	2
30	General transcription factor IIF subunit 2 OS=Homo sapiens OX=9606 GN=GTF2F2 PE=1 SV=2	T2FB_HUMAN	GTF2F2	28 kDa	0.00023	0	0	0	0	0	0	4	2	2
31	General transcription factor II-I OS=Homo sapiens OX=9606 GN=GTF2I PE=1 SV=2	GTF2I_HUMAN	GTF2I	112 kDa	0.00023	0	0	0	0	0	0	2	1	1
32	Far upstream element-binding protein 1 OS=Homo sapiens OX=9606 GN=FUBP1 PE=1 SV=1	E9PEB5_HUMAN (+1)	FUBP1	69 kDa	0.00023	0	0	0	0	0	0	2	1	1
33	GPALPP motifs-containing protein 1 OS=Homo sapiens OX=9606 GN=GPALPP1 PE=1 SV=1	A0A0A0MRI1_HUMAN (+1)	GPALPP1	38 kDa	0.00023	0	0	0	0	0	0	2	1	1
34	U4/U6 small nuclear ribonucleoprotein Prp4 OS=Homo sapiens OX=9606 GN=PRPF4 PE=1 SV=2	PRP4_HUMAN	PRPF4	58 kDa	0.00023	0	0	0	0	0	0	2	1	1
35	Activated RNA polymerase II transcriptional coactivator p15 OS=Homo sapiens OX=9606 GN=SUB1 PE=1 SV=3	TCP4_HUMAN	SUB1	14 kDa	0.00023	0	0	0	0	0	0	2	1	1
36	U4/U6.U5 tri-snRNP-associated protein 1 OS=Homo sapiens OX=9606 GN=SART1 PE=1 SV=1	SNUT1_HUMAN	SART1	90 kDa	0.00023	0	0	0	1	1	1	12	13	14
37	Eukaryotic peptide chain release factor GTP-binding subunit ERF3A OS=Homo sapiens OX=9606 GN=GSPT1 PE=1 SV=1	ERF3A_HUMAN (+1)	GSPT1	56 kDa	0.00027	0	0	0	0	0	1	4	3	3
38	Cluster of Pre-mRNA 3'-end-processing factor FIP1 OS=Homo sapiens OX=9606 GN=FIP1L1 PE=1 SV=1 (FIP1_HUMAN)	FIP1_HUMAN	FIP1L1	67 kDa	0.00039	0	0	0	0	0	0	3	2	4
39	Cleavage and polyadenylation specificity factor subunit 7 OS=Homo sapiens OX=9606 GN=CPSF7 PE=1 SV=1	CPSF7_HUMAN (+1)	CPSF7	52 kDa	0.00042	0	0	0	1	1	1	5	2	4
40	RNA-binding protein 14 OS=Homo sapiens OX=9606 GN=RBM14 PE=1 SV=2	RBM14_HUMAN	RBM14	69 kDa	0.00047	16	19	16	9	11	18	48	35	45
41	Symplekin OS=Homo sapiens OX=9606 GN=SYMPK PE=1 SV=2	SYMPK_HUMAN	SYMPK	141 kDa	0.00055	0	0	0	0	0	0	8	3	7
42	Serine/arginine repetitive matrix protein 2 OS=Homo sapiens OX=9606 GN=SRRM2 PE=1 SV=2	SRRM2_HUMAN	SRRM2	300 kDa	0.00064	1	1	0	1	0	1	8	4	5
43	Cluster of Gamma-interferon-inducible protein 16 OS=Homo sapiens OX=9606 GN=IFI16 PE=1 SV=3 (IF16_HUMAN)	IF16_HUMAN [2]	IFI16	88 kDa	0.00065	7	16	13	0	2	0	42	43	52
44	pre-mRNA 3' end processing protein WDR33 OS=Homo sapiens OX=9606 GN=WDR33 PE=1 SV=2	WDR33_HUMAN	WDR33	146 kDa	0.0008	0	0	0	0	0	0	3	1	2
45	BRISC complex subunit Abraxas 2 OS=Homo sapiens OX=9606 GN=ABRAXAS2 PE=1 SV=2	ABRX2_HUMAN	ABRAXAS2	47 kDa	0.0008	0	0	0	0	0	0	3	1	2
46	Pre-mRNA-splicing factor RBM22 OS=Homo sapiens OX=9606 GN=RBM22 PE=1 SV=1	RBM22_HUMAN	RBM22	47 kDa	0.0008	0	0	0	0	0	0	3	1	2
47	Cluster of Transforming acidic coiled-coil-containing protein 2 OS=Homo sapiens OX=9606 GN=TACC2 PE=1 SV=3 (TACC2_HUMAN)	TACC2_HUMAN [4]	TACC2	309 kDa	0.0008	0	0	0	0	0	0	3	1	2
48	Liprin-alpha-1 (Fragment) OS=Homo sapiens OX=9606 GN=PPFIA1 PE=1 SV=1	A0A2R8Y7R9_HUMAN (+1)	PPFIA1	139 kDa	0.0008	0	0	0	0	0	0	3	1	2
49	Poly(U)-binding-splicing factor PUF60 (Fragment) OS=Homo sapiens OX=9606 GN=PUF60 PE=1 SV=1	A0A0J9YVP6_HUMAN (+4)	PUF60	57 kDa	0.0008	0	0	0	0	0	0	3	1	2
50	Parafibromin OS=Homo sapiens OX=9606 GN=CDC73 PE=1 SV=1	A0A3B3IRP5_HUMAN (+1)	CDC73	54 kDa	0.00081	0	0	0	0	0	0	14	7	6
51	RNA-binding protein 10 OS=Homo sapiens OX=9606 GN=RBM10 PE=1 SV=3	RBM10_HUMAN	RBM10	104 kDa	0.00096	0	0	0	0	0	0	8	3	4
52	Heterogeneous nuclear ribonucleoprotein A1 OS=Homo sapiens OX=9606 GN=HNRNPA1 PE=1 SV=2	F8W6I7_HUMAN (+1)	HNRNPA1	33 kDa	0.0011	3	2	1	5	10	0	31	20	24
53	Cluster of THO complex subunit 4 OS=Homo sapiens OX=9606 GN=ALYREF PE=1 SV=3 (THOC4_HUMAN)	THOC4_HUMAN [2]	ALYREF	27 kDa	0.0019	1	0	0	2	2	0	9	11	11
54	RNA cytidine acetyltransferase OS=Homo sapiens OX=9606 GN=NAT10 PE=1 SV=2	NAT10_HUMAN	NAT10	116 kDa	0.0021	0	0	0	1	0	0	5	2	5
55	E3 ubiquitin-protein ligase UBR4 OS=Homo sapiens OX=9606 GN=UBR4 PE=1 SV=1	UBR4_HUMAN	UBR4	574 kDa	0.0021	0	0	0	0	0	0	2	2	3
56	Cluster of Eukaryotic translation initiation factor 4B OS=Homo sapiens OX=9606 GN=EIF4B PE=1 SV=1 (E7EX17_HUMAN)	E7EX17_HUMAN [3]	EIF4B	70 kDa	0.0024	0	0	0	0	0	0	3	1	3
57	Elongin-A OS=Homo sapiens OX=9606 GN=ELOA PE=1 SV=1	A0A024RAC6_HUMAN (+1)	ELOA	87 kDa	0.0024	0	0	0	0	0	0	3	1	3
58	G patch domain-containing protein 1 OS=Homo sapiens OX=9606 GN=GPATCH1 PE=1 SV=1	GPTC1_HUMAN	GPATCH1	103 kDa	0.0024	0	0	0	0	0	0	3	1	3
59	Heterogeneous nuclear ribonucleoprotein K OS=Homo sapiens OX=9606 GN=HNRNPK PE=1 SV=1	HNRPK_HUMAN	HNRNPK	51 kDa	0.0028	7	4	3	9	8	9	20	18	20
60	Protein ORF10 OS=Human herpesvirus 8 type P (isolate GK18) OX=868565 GN=ORF10 PE=4 SV=1	ORF10_HHV8P	ORF10	46 kDa	0.0031	1	0	0	0	0	0	6	2	5
61	Pre-mRNA-splicing factor SYF1 OS=Homo sapiens OX=9606 GN=XAB2 PE=1 SV=2	SYF1_HUMAN	XAB2	100 kDa	0.0033	0	0	0	0	0	1	14	5	6
62	RNA polymerase-associated protein RTF1 homolog OS=Homo sapiens OX=9606 GN=RTF1 PE=1 SV=4	RTF1_HUMAN	RTF1	80 kDa	0.0034	0	0	0	0	0	0	6	3	2
63	Serum response factor-binding protein 1 OS=Homo sapiens OX=9606 GN=SRFBP1 PE=1 SV=1	SRFB1_HUMAN	SRFBP1	49 kDa	0.0037	0	0	0	0	0	0	7	6	3
64	Small nuclear ribonucleoprotein-associated protein N (Fragment) OS=Homo sapiens OX=9606 GN=SNRPN PE=1 SV=1	J3QLE5_HUMAN (+2)	SNRPN	18 kDa	0.0037	0	0	0	0	0	0	1	1	2
65	Chromosome 11 open reading frame 58 OS=Homo sapiens OX=9606 GN=C11orf58 PE=1 SV=2	E9PM92_HUMAN (+1)	C11orf58	18 kDa	0.0037	0	0	0	0	0	0	2	2	4
66	Arginine/serine-rich coiled-coil protein 2 OS=Homo sapiens OX=9606 GN=RSRC2 PE=1 SV=1	RSRC2_HUMAN	RSRC2	51 kDa	0.0037	0	0	0	0	0	0	1	1	2
67	Nuclear pore complex protein Nup98-Nup96 OS=Homo sapiens OX=9606 GN=NUP98 PE=1 SV=4	NUP98_HUMAN	NUP98	198 kDa	0.0037	0	0	0	0	0	0	8	3	3
68	BUD13 homolog OS=Homo sapiens OX=9606 GN=BUD13 PE=1 SV=1	BUD13_HUMAN	BUD13	71 kDa	0.0041	0	0	0	0	0	0	4	1	3
69	Cluster of T-complex protein 1 subunit theta OS=Homo sapiens OX=9606 GN=CCT8 PE=1 SV=4 (TCPQ_HUMAN)	TCPQ_HUMAN [2]	CCT8	60 kDa	0.0045	5	5	2	7	7	11	23	18	32
70	Major DNA-binding protein OS=Human herpesvirus 8 type P (isolate GK18) OX=868565 GN=DBP PE=1 SV=1	DNBI_HHV8P	DBP	125 kDa	0.0048	0	1	0	0	0	0	10	3	5
71	Regulation of nuclear pre-mRNA domain-containing protein 2 OS=Homo sapiens OX=9606 GN=RPRD2 PE=1 SV=1	RPRD2_HUMAN	RPRD2	156 kDa	0.0049	0	0	0	0	0	1	9	5	3
72	Cluster of THO complex subunit 2 OS=Homo sapiens OX=9606 GN=THOC2 PE=1 SV=2 (THOC2_HUMAN)	THOC2_HUMAN	THOC2	183 kDa	0.0051	0	0	0	0	0	0	3	5	4
73	Calcium homeostasis endoplasmic reticulum protein OS=Homo sapiens OX=9606 GN=CHERP PE=1 SV=3	CHERP_HUMAN (+1)	CHERP	104 kDa	0.0059	0	0	0	0	0	0	7	2	3
74	Cleavage and polyadenylation specificity factor subunit 1 OS=Homo sapiens OX=9606 GN=CPSF1 PE=1 SV=2	CPSF1_HUMAN	CPSF1	161 kDa	0.0062	0	0	0	0	0	0	4	1	2
75	Protein SON OS=Homo sapiens OX=9606 GN=SON PE=1 SV=4	SON_HUMAN	SON	264 kDa	0.0063	6	5	5	4	4	6	17	20	21
76	Protein ORF45 OS=Human herpesvirus 8 type P (isolate GK18) OX=868565 GN=ORF45 PE=1 SV=1	ORF45_HHV8P	ORF45	43 kDa	0.0072	0	0	0	0	0	0	1	2	2
77	Cluster of Apoptotic chromatin condensation inducer in the nucleus OS=Homo sapiens OX=9606 GN=ACIN1 PE=1 SV=1 (S4R3H4_HUMAN)	S4R3H4_HUMAN [3]	ACIN1	145 kDa	0.0081	0	0	0	0	0	0	7	2	8
78	U2 snRNP-associated SURP motif-containing protein OS=Homo sapiens OX=9606 GN=U2SURP PE=1 SV=2	SR140_HUMAN	U2SURP	118 kDa	0.0082	0	0	0	0	3	0	13	4	8
79	Cluster of YTH domain-containing family protein 2 OS=Homo sapiens OX=9606 GN=YTHDF2 PE=1 SV=2 (YTHD2_HUMAN)	YTHD2_HUMAN [2]	YTHDF2	62 kDa	0.0082	0	0	0	0	0	0	3	1	1
80	STIM1L OS=Homo sapiens OX=9606 GN=STIM1 PE=1 SV=1	G0XQ39_HUMAN (+1)	STIM1	89 kDa	0.0082	0	0	0	0	0	0	6	2	2
81	Negative elongation factor E OS=Homo sapiens OX=9606 GN=NELFE PE=1 SV=3	NELFE_HUMAN	NELFE	43 kDa	0.0082	0	0	0	0	0	0	3	1	1
82	Cluster of Nuclear receptor corepressor 2 OS=Homo sapiens OX=9606 GN=NCOR2 PE=1 SV=1 (C9JE98_HUMAN)	C9JE98_HUMAN [4]	NCOR2	268 kDa	0.0082	0	0	0	0	0	0	3	1	1
83	Drebrin-like protein OS=Homo sapiens OX=9606 GN=DBNL PE=1 SV=1	DBNL_HUMAN	DBNL	48 kDa	0.0082	0	0	0	0	0	0	3	1	1
84	A-kinase anchor protein 8 OS=Homo sapiens OX=9606 GN=AKAP8 PE=1 SV=1	AKAP8_HUMAN	AKAP8	76 kDa	0.0082	0	0	0	0	0	0	3	1	1
85	Zinc finger CCHC domain-containing protein 8 OS=Homo sapiens OX=9606 GN=ZCCHC8 PE=1 SV=2	ZCHC8_HUMAN	ZCCHC8	79 kDa	0.0082	0	0	0	0	0	0	3	1	1
86	Thymidine kinase OS=Human herpesvirus 8 type P (isolate GK18) OX=868565 GN=TK PE=3 SV=1	KITH_HHV8P	TK	65 kDa	0.0084	0	0	0	0	0	0	4	3	8
87	Scaffold attachment factor B1 OS=Homo sapiens OX=9606 GN=SAFB PE=1 SV=4	SAFB1_HUMAN	SAFB	103 kDa	0.009	7	4	0	5	0	2	31	13	34
88	Double-stranded RNA-specific adenosine deaminase OS=Homo sapiens OX=9606 GN=ADAR PE=1 SV=4	DSRAD_HUMAN	ADAR	136 kDa	0.0093	0	0	0	0	0	0	5	1	4
89	Pre-mRNA-processing-splicing factor 8 OS=Homo sapiens OX=9606 GN=PRPF8 PE=1 SV=2	PRP8_HUMAN	PRPF8	274 kDa	0.0098	1	0	0	1	1	0	6	2	4
90	Coiled-coil domain containing 55, isoform CRA_a OS=Homo sapiens OX=9606 GN=NSRP1 PE=1 SV=1	A0A024QZ33_HUMAN (+1)	NSRP1	60 kDa	0.01	0	0	0	0	0	0	3	1	4
91	6-phosphogluconate dehydrogenase, decarboxylating OS=Homo sapiens OX=9606 GN=PGD PE=1 SV=3	6PGD_HUMAN (+3)	PGD	53 kDa	0.011	0	0	0	1	0	0	2	1	2
92	U5 small nuclear ribonucleoprotein 200 kDa helicase OS=Homo sapiens OX=9606 GN=SNRNP200 PE=1 SV=2	U520_HUMAN	SNRNP200	245 kDa	0.011	2	0	1	1	1	1	16	4	11
93	RNA-binding protein 33 OS=Homo sapiens OX=9606 GN=RBM33 PE=1 SV=3	RBM33_HUMAN	RBM33	130 kDa	0.011	0	1	0	0	1	0	4	2	5
94	Splicing factor 3B subunit 2 OS=Homo sapiens OX=9606 GN=SF3B2 PE=1 SV=2	SF3B2_HUMAN	SF3B2	100 kDa	0.012	0	0	0	0	1	1	4	2	6
95	Cluster of ATPase family AAA domain-containing protein 3A OS=Homo sapiens OX=9606 GN=ATAD3A PE=1 SV=2 (ATD3A_HUMAN)	ATD3A_HUMAN [2]	ATAD3A	71 kDa	0.013	0	0	0	0	0	1	3	1	3
96	Pre-mRNA-processing factor 40 homolog A OS=Homo sapiens OX=9606 GN=PRPF40A PE=1 SV=2	PR40A_HUMAN	PRPF40A	109 kDa	0.014	0	0	0	0	0	0	11	2	6
97	Cleavage and polyadenylation specificity factor subunit 5 OS=Homo sapiens OX=9606 GN=NUDT21 PE=1 SV=1	CPSF5_HUMAN	NUDT21	26 kDa	0.014	0	0	0	0	0	0	5	1	5
98	mRNA export factor ICP27 homolog OS=Human herpesvirus 8 type P (isolate GK18) OX=868565 GN=ORF57 PE=1 SV=1	ICP27_HHV8P	ORF57	51 kDa	0.014	12	17	17	4	3	1	38	73	82
99	Nucleophosmin OS=Homo sapiens OX=9606 GN=NPM1 PE=1 SV=2	NPM_HUMAN	NPM1	33 kDa	0.015	3	0	1	2	2	1	28	7	29
100	KH domain-containing, RNA-binding, signal transduction-associated protein 1 OS=Homo sapiens OX=9606 GN=KHDRBS1 PE=1 SV=1	KHDR1_HUMAN	KHDRBS1	48 kDa	0.017	2	5	4	3	2	6	13	8	11
101	Pre-mRNA-processing factor 19 OS=Homo sapiens OX=9606 GN=PRPF19 PE=1 SV=1	PRP19_HUMAN	PRPF19	55 kDa	0.017	0	1	0	0	0	0	4	1	3
102	Cluster of Chromodomain-helicase-DNA-binding protein 4 (Fragment) OS=Homo sapiens OX=9606 GN=CHD4 PE=1 SV=1 (A0A2R8YDW2_HUMAN)	A0A2R8YDW2_HUMAN [5]	CHD4	138 kDa	0.018	1	0	0	2	0	2	7	4	3
103	Cluster of Zinc finger CCCH domain-containing protein 14 OS=Homo sapiens OX=9606 GN=ZC3H14 PE=1 SV=1 (ZC3HE_HUMAN)	ZC3HE_HUMAN [3]	ZC3H14	83 kDa	0.019	0	0	0	0	0	0	21	4	9
104	Serine/threonine-protein kinase PAK 2 OS=Homo sapiens OX=9606 GN=PAK2 PE=1 SV=3	PAK2_HUMAN	PAK2	58 kDa	0.019	0	1	2	1	2	3	6	4	5
105	Cluster of Nucleolin OS=Homo sapiens OX=9606 GN=NCL PE=1 SV=3 (NUCL_HUMAN)	NUCL_HUMAN [2]	NCL	77 kDa	0.021	0	0	0	0	2	0	4	2	3
106	SNW domain-containing protein 1 OS=Homo sapiens OX=9606 GN=SNW1 PE=1 SV=1	SNW1_HUMAN	SNW1	61 kDa	0.021	0	0	0	0	0	0	14	3	5
107	Zinc finger protein 638 OS=Homo sapiens OX=9606 GN=ZNF638 PE=1 SV=2	ZN638_HUMAN	ZNF638	221 kDa	0.023	0	0	0	0	0	2	13	4	4
108	Polymerase delta-interacting protein 3 OS=Homo sapiens OX=9606 GN=POLDIP3 PE=1 SV=2	PDIP3_HUMAN	POLDIP3	46 kDa	0.025	0	1	0	1	1	1	11	2	7
109	Microfibrillar-associated protein 1 OS=Homo sapiens OX=9606 GN=MFAP1 PE=1 SV=2	MFAP1_HUMAN	MFAP1	52 kDa	0.026	0	0	0	0	0	0	1	2	1
110	Cluster of Heterogeneous nuclear ribonucleoprotein M OS=Homo sapiens OX=9606 GN=HNRNPM PE=1 SV=1 (A0A087X0X3_HUMAN)	A0A087X0X3_HUMAN [2]	HNRNPM	78 kDa	0.027	10	13	10	14	12	15	24	19	29
111	Cluster of Dihydropyrimidinase-related protein 3 OS=Homo sapiens OX=9606 GN=DPYSL3 PE=1 SV=1 (DPYL3_HUMAN)	DPYL3_HUMAN [5]	DPYSL3	62 kDa	0.029	0	0	0	2	0	0	4	2	2
112	Cluster of CAD protein OS=Homo sapiens OX=9606 GN=CAD PE=1 SV=3 (PYR1_HUMAN)	PYR1_HUMAN [2]	CAD	243 kDa	0.03	9	6	5	9	4	8	18	12	20
113	NF-kappa-B-repressing factor OS=Homo sapiens OX=9606 GN=NKRF PE=1 SV=2	NKRF_HUMAN	NKRF	78 kDa	0.031	0	0	0	0	0	0	8	1	4
114	Zinc finger protein 281 OS=Homo sapiens OX=9606 GN=ZNF281 PE=1 SV=1	ZN281_HUMAN	ZNF281	97 kDa	0.032	0	0	0	0	0	0	4	1	1
115	RNA-binding protein 12 OS=Homo sapiens OX=9606 GN=RBM12 PE=1 SV=1	RBM12_HUMAN	RBM12	97 kDa	0.032	0	0	0	0	0	0	4	1	1
116	Protein strawberry notch homolog 1 OS=Homo sapiens OX=9606 GN=SBNO1 PE=1 SV=1	SBNO1_HUMAN	SBNO1	154 kDa	0.032	0	0	0	0	0	0	4	1	1
117	Cluster of Protein Red OS=Homo sapiens OX=9606 GN=IK PE=1 SV=3 (RED_HUMAN)	RED_HUMAN	IK	66 kDa	0.032	0	0	0	0	0	0	7	1	3
118	Proliferation marker protein Ki-67 OS=Homo sapiens OX=9606 GN=MKI67 PE=1 SV=2	KI67_HUMAN	MKI67	359 kDa	0.033	1	1	0	0	0	0	17	2	11
119	SURP and G-patch domain-containing protein 2 OS=Homo sapiens OX=9606 GN=SUGP2 PE=1 SV=1	M0R2Z9_HUMAN (+1)	SUGP2	122 kDa	0.037	0	0	0	0	0	1	11	2	4
120	Protein SCAF11 OS=Homo sapiens OX=9606 GN=SCAF11 PE=1 SV=1	F8VXG7_HUMAN (+1)	SCAF11	143 kDa	0.037	0	0	0	0	0	0	6	2	1
121	Cluster of Kinesin-1 heavy chain OS=Homo sapiens OX=9606 GN=KIF5B PE=1 SV=1 (KINH_HUMAN)	KINH_HUMAN [3]	KIF5B	110 kDa	0.038	0	1	1	1	2	1	4	2	3
122	Cluster of ATP-dependent RNA helicase DDX3Y OS=Homo sapiens OX=9606 GN=DDX3Y PE=1 SV=2 (DDX3Y_HUMAN)	DDX3Y_HUMAN [5]	DDX3Y	73 kDa	0.039	7	6	6	11	7	11	18	10	19
123	Src substrate cortactin OS=Homo sapiens OX=9606 GN=CTTN PE=1 SV=2	SRC8_HUMAN	CTTN	62 kDa	0.04	5	1	2	3	3	4	10	6	10
124	Heterogeneous nuclear ribonucleoprotein L OS=Homo sapiens OX=9606 GN=HNRNPL PE=1 SV=2	HNRPL_HUMAN	HNRNPL	64 kDa	0.041	2	0	0	0	0	1	6	4	3
125	Neuroblast differentiation-associated protein AHNAK OS=Homo sapiens OX=9606 GN=AHNAK PE=1 SV=2	AHNK_HUMAN	AHNAK	629 kDa	0.043	25	17	8	14	6	26	127	31	69
126	ATP-dependent RNA helicase DHX8 OS=Homo sapiens OX=9606 GN=DHX8 PE=1 SV=1	DHX8_HUMAN	DHX8	139 kDa	0.045	0	0	0	1	0	0	3	1	1
127	Lysine-rich nucleolar protein 1 OS=Homo sapiens OX=9606 GN=KNOP1 PE=1 SV=1	KNOP1_HUMAN	KNOP1	52 kDa	0.045	0	1	0	0	0	0	1	2	2
128	Macrophage migration inhibitory factor OS=Homo sapiens OX=9606 GN=MIF PE=1 SV=4	MIF_HUMAN	MIF	12 kDa	0.046	0	0	0	0	1	1	1	2	2
129	Serine/arginine-rich splicing factor 3 OS=Homo sapiens OX=9606 GN=SRSF3 PE=1 SV=1	SRSF3_HUMAN	SRSF3	19 kDa	0.048	0	0	0	2	0	0	3	4	2

## Sheet: Mt
					mTurboID-ORF57 PAN MRE mutant (Mt)
Sr. No.	Identified Proteins (1798)	Accession Number	Alternate ID	Molecular Weight	ANOVA Test (p-value): (p < 0.05)	Control Set 1	Control Set 1	Control Set 1	Control set 2	Control set 2	Control set 2	Experimental	Experimental	Experimental
1	Zinc finger CCCH domain-containing protein 11A OS=Homo sapiens OX=9606 GN=ZC3H11A PE=1 SV=3	ZC11A_HUMAN	ZC3H11A	89 kDa	< 0.00010	0	0	0	0	0	0	9	11	10
2	Cluster of Zinc finger CCCH domain-containing protein 14 OS=Homo sapiens OX=9606 GN=ZC3H14 PE=1 SV=1 (ZC3HE_HUMAN)	ZC3HE_HUMAN [3]	ZC3H14	83 kDa	< 0.00010	0	0	0	0	0	0	9	11	10
3	Targeting protein for Xklp2 OS=Homo sapiens OX=9606 GN=TPX2 PE=1 SV=2	TPX2_HUMAN	TPX2	86 kDa	< 0.00010	0	0	0	0	0	0	6	5	5
4	Double-strand break repair protein OS=Homo sapiens OX=9606 GN=MRE11 PE=1 SV=1	F8W7U8_HUMAN (+1)	MRE11	81 kDa	< 0.00010	0	0	0	0	0	0	6	5	5
5	Cluster of Symplekin OS=Homo sapiens OX=9606 GN=SYMPK PE=1 SV=2 (SYMPK_HUMAN)	SYMPK_HUMAN [2]	SYMPK	141 kDa	< 0.00010	0	0	0	0	0	0	7	8	9
6	40S ribosomal protein S26 OS=Homo sapiens OX=9606 GN=RPS26 PE=1 SV=3	RS26_HUMAN	RPS26	13 kDa	< 0.00010	0	0	0	0	0	0	4	5	4
7	Cluster of Cyclin-dependent kinase 11B OS=Homo sapiens OX=9606 GN=CDK11B PE=1 SV=1 (A0A0D9SER5_HUMAN)	A0A0D9SER5_HUMAN [4]	CDK11B	90 kDa	< 0.00010	0	0	0	0	0	0	4	4	5
8	mRNA export factor ICP27 homolog OS=Human herpesvirus 8 type P (isolate GK18) OX=868565 GN=ORF57 PE=1 SV=1	ICP27_HHV8P	ORF57	51 kDa	< 0.00010	0	0	0	5	8	4	40	32	34
9	Cluster of RNA-binding protein 25 OS=Homo sapiens OX=9606 GN=RBM25 PE=1 SV=3 (RBM25_HUMAN)	RBM25_HUMAN [2]	RBM25	100 kDa	< 0.00010	0	0	0	2	0	2	8	8	8
10	Exosome component 10 OS=Homo sapiens OX=9606 GN=EXOSC10 PE=1 SV=2	EXOSX_HUMAN	EXOSC10	101 kDa	< 0.00010	0	0	0	0	0	0	8	6	8
11	RNA polymerase-associated protein RTF1 homolog OS=Homo sapiens OX=9606 GN=RTF1 PE=1 SV=4	RTF1_HUMAN	RTF1	80 kDa	< 0.00010	0	0	0	0	0	0	4	3	4
12	BUD13 homolog OS=Homo sapiens OX=9606 GN=BUD13 PE=1 SV=1	BUD13_HUMAN	BUD13	71 kDa	< 0.00010	0	0	0	0	0	0	3	4	4
13	RNA-binding protein Raly OS=Homo sapiens OX=9606 GN=RALY PE=1 SV=1	RALY_HUMAN	RALY	32 kDa	< 0.00010	0	0	0	0	0	0	4	3	4
14	Cluster of Protein mono-ADP-ribosyltransferase PARP12 OS=Homo sapiens OX=9606 GN=PARP12 PE=1 SV=1 (PAR12_HUMAN)	PAR12_HUMAN [2]	PARP12	79 kDa	< 0.00010	0	0	0	0	0	0	4	3	4
15	Cluster of 39S ribosomal protein L4, mitochondrial (Fragment) OS=Homo sapiens OX=9606 GN=MRPL4 PE=1 SV=1 (K7ES61_HUMAN)	K7ES61_HUMAN [3]	MRPL4	34 kDa	< 0.00010	0	0	0	0	0	0	3	4	4
16	Splicing factor 3B subunit 1 OS=Homo sapiens OX=9606 GN=SF3B1 PE=1 SV=3	SF3B1_HUMAN	SF3B1	146 kDa	< 0.00010	4	6	4	0	0	2	27	26	21
17	Cluster of Eukaryotic initiation factor 4A-III OS=Homo sapiens OX=9606 GN=EIF4A3 PE=1 SV=4 (IF4A3_HUMAN)	IF4A3_HUMAN [9]	EIF4A3	47 kDa	< 0.00010	32	35	34	29	29	27	50	46	47
18	Major DNA-binding protein OS=Human herpesvirus 8 type P (isolate GK18) OX=868565 GN=DBP PE=1 SV=1	DNBI_HHV8P	DBP	125 kDa	< 0.00010	0	0	0	0	0	0	14	10	12
19	Cluster of Heterogeneous nuclear ribonucleoprotein A1 OS=Homo sapiens OX=9606 GN=HNRNPA1 PE=1 SV=2 (F8W6I7_HUMAN)	F8W6I7_HUMAN [3]	HNRNPA1	33 kDa	< 0.00010	4	3	2	0	0	2	28	25	21
20	Unconventional myosin-VI OS=Homo sapiens OX=9606 GN=MYO6 PE=1 SV=1	A0A0D9SGC1_HUMAN	MYO6	150 kDa	< 0.00010	0	0	0	0	0	0	4	3	3
21	Cluster of DDB1- and CUL4-associated factor 13 OS=Homo sapiens OX=9606 GN=DCAF13 PE=1 SV=1 (A0A087WT20_HUMAN)	A0A087WT20_HUMAN [3]	DCAF13	68 kDa	< 0.00010	0	0	0	0	0	0	3	3	4
22	Protein ORF45 OS=Human herpesvirus 8 type P (isolate GK18) OX=868565 GN=ORF45 PE=1 SV=1	ORF45_HHV8P	ORF45	43 kDa	< 0.00010	0	0	0	0	0	0	3	4	3
23	U4/U6 small nuclear ribonucleoprotein Prp3 OS=Homo sapiens OX=9606 GN=PRPF3 PE=1 SV=2	PRPF3_HUMAN	PRPF3	78 kDa	< 0.00010	0	2	0	0	0	0	11	14	11
24	Zinc finger protein 638 OS=Homo sapiens OX=9606 GN=ZNF638 PE=1 SV=2	ZN638_HUMAN	ZNF638	221 kDa	< 0.00010	0	0	0	0	0	0	13	9	12
25	Polymerase delta-interacting protein 3 OS=Homo sapiens OX=9606 GN=POLDIP3 PE=1 SV=1	F6VRR5_HUMAN (+1)	POLDIP3	48 kDa	< 0.00010	2	0	0	0	0	0	11	12	9
26	Helicase, lymphoid-specific, isoform CRA_b OS=Homo sapiens OX=9606 GN=HELLS PE=1 SV=1	A0A0B4J1V9_HUMAN (+1)	HELLS	103 kDa	< 0.00010	0	0	0	0	0	0	24	17	18
27	Cluster of Gamma-interferon-inducible protein 16 OS=Homo sapiens OX=9606 GN=IFI16 PE=1 SV=3 (IF16_HUMAN)	IF16_HUMAN [3]	IFI16	88 kDa	< 0.00010	0	0	0	10	20	24	61	66	51
28	Eukaryotic translation initiation factor 4 gamma 2 OS=Homo sapiens OX=9606 GN=EIF4G2 PE=1 SV=1	IF4G2_HUMAN	EIF4G2	102 kDa	< 0.00010	0	0	0	0	0	0	5	6	4
29	5'-3' exoribonuclease 2 OS=Homo sapiens OX=9606 GN=XRN2 PE=1 SV=1	XRN2_HUMAN	XRN2	109 kDa	< 0.00010	0	0	0	0	0	0	6	5	4
30	39S ribosomal protein L15, mitochondrial OS=Homo sapiens OX=9606 GN=MRPL15 PE=1 SV=1	RM15_HUMAN	MRPL15	33 kDa	< 0.00010	0	0	0	0	0	0	6	4	5
31	Thymidine kinase OS=Human herpesvirus 8 type P (isolate GK18) OX=868565 GN=TK PE=3 SV=1	KITH_HHV8P	TK	65 kDa	< 0.00010	0	0	0	0	0	0	5	4	6
32	Zinc finger protein 281 OS=Homo sapiens OX=9606 GN=ZNF281 PE=1 SV=1	ZN281_HUMAN	ZNF281	97 kDa	< 0.00010	0	0	0	0	0	0	5	4	6
33	Cluster of Nuclear pore complex protein Nup98-Nup96 OS=Homo sapiens OX=9606 GN=NUP98 PE=1 SV=4 (NUP98_HUMAN)	NUP98_HUMAN [2]	NUP98	198 kDa	< 0.00010	0	0	0	0	0	0	7	5	5
34	Stromal interaction molecule 1 OS=Homo sapiens OX=9606 GN=STIM1 PE=1 SV=3	STIM1_HUMAN	STIM1	77 kDa	< 0.00010	0	0	0	0	2	2	9	7	8
35	Poly [ADP-ribose] polymerase 1 OS=Homo sapiens OX=9606 GN=PARP1 PE=1 SV=4	PARP1_HUMAN	PARP1	113 kDa	< 0.00010	5	4	3	2	2	3	12	10	10
36	Cluster of Protein strawberry notch homolog 1 OS=Homo sapiens OX=9606 GN=SBNO1 PE=1 SV=1 (SBNO1_HUMAN)	SBNO1_HUMAN	SBNO1	154 kDa	< 0.00010	0	0	0	0	0	0	3	3	2
37	La-related protein 4 OS=Homo sapiens OX=9606 GN=LARP4 PE=1 SV=3	LARP4_HUMAN	LARP4	81 kDa	< 0.00010	0	0	0	0	0	0	3	2	3
38	mRNA export factor OS=Homo sapiens OX=9606 GN=RAE1 PE=1 SV=1	RAE1L_HUMAN	RAE1	41 kDa	< 0.00010	0	0	0	0	0	0	6	4	6
39	Cluster of Importin subunit alpha-7 OS=Homo sapiens OX=9606 GN=KPNA6 PE=1 SV=1 (S4R3E5_HUMAN)	S4R3E5_HUMAN [2]	KPNA6	22 kDa	< 0.00010	0	0	0	0	0	0	3	3	2
40	GTP-binding protein RAD OS=Homo sapiens OX=9606 GN=RRAD PE=1 SV=2	RAD_HUMAN	RRAD	33 kDa	< 0.00010	0	0	0	0	0	0	3	2	3
41	Torsin-1A-interacting protein 1 OS=Homo sapiens OX=9606 GN=TOR1AIP1 PE=1 SV=1	J3KN66_HUMAN	TOR1AIP1	68 kDa	< 0.00010	0	0	0	0	0	0	3	3	2
42	Eukaryotic peptide chain release factor GTP-binding subunit ERF3A OS=Homo sapiens OX=9606 GN=GSPT1 PE=1 SV=1	ERF3A_HUMAN (+1)	GSPT1	56 kDa	< 0.00010	0	0	0	0	0	0	3	3	2
43	Cluster of Chromatin target of PRMT1 protein OS=Homo sapiens OX=9606 GN=CHTOP PE=1 SV=2 (CHTOP_HUMAN)	CHTOP_HUMAN	CHTOP	26 kDa	< 0.00010	0	0	0	0	0	0	3	2	3
44	Transcription factor jun-B OS=Homo sapiens OX=9606 GN=JUNB PE=1 SV=1	JUNB_HUMAN	JUNB	36 kDa	< 0.00010	0	0	0	0	0	0	3	3	2
45	Ubiquitin carboxyl-terminal hydrolase 7 OS=Homo sapiens OX=9606 GN=USP7 PE=1 SV=2	UBP7_HUMAN	USP7	128 kDa	< 0.00010	0	0	0	0	0	0	3	3	2
46	Cleavage and polyadenylation specificity factor subunit 5 OS=Homo sapiens OX=9606 GN=NUDT21 PE=1 SV=1	CPSF5_HUMAN	NUDT21	26 kDa	< 0.00010	2	3	2	0	0	0	6	7	5
47	U4/U6.U5 tri-snRNP-associated protein 1 OS=Homo sapiens OX=9606 GN=SART1 PE=1 SV=1	SNUT1_HUMAN	SART1	90 kDa	< 0.00010	0	0	0	0	0	0	15	10	11
48	THO complex subunit 2 OS=Homo sapiens OX=9606 GN=THOC2 PE=1 SV=2	THOC2_HUMAN	THOC2	183 kDa	0.00012	0	0	0	0	0	0	8	7	5
49	Heterogeneous nuclear ribonucleoprotein U-like protein 1 OS=Homo sapiens OX=9606 GN=HNRNPUL1 PE=1 SV=1	A0A0A0MRA5_HUMAN	HNRNPUL1	86 kDa	0.00013	3	0	0	0	0	0	8	8	8
50	SAFB-like transcription modulator OS=Homo sapiens OX=9606 GN=SLTM PE=1 SV=2	SLTM_HUMAN	SLTM	117 kDa	0.00014	2	0	0	0	0	3	20	14	20
51	Cluster of 40S ribosomal protein S4, X isoform OS=Homo sapiens OX=9606 GN=RPS4X PE=1 SV=2 (RS4X_HUMAN)	RS4X_HUMAN [3]	RPS4X	30 kDa	0.00016	13	15	15	15	17	14	30	26	26
52	Cluster of Apoptotic chromatin condensation inducer in the nucleus OS=Homo sapiens OX=9606 GN=ACIN1 PE=1 SV=2 (ACINU_HUMAN)	ACINU_HUMAN [3]	ACIN1	152 kDa	0.00017	0	0	0	0	0	0	5	8	6
53	Cluster of Protein PRRC2C OS=Homo sapiens OX=9606 GN=PRRC2C PE=1 SV=1 (E7EPN9_HUMAN)	E7EPN9_HUMAN [2]	PRRC2C	309 kDa	0.00019	0	0	0	0	0	0	2	2	3
54	SUMO-activating enzyme subunit 2 OS=Homo sapiens OX=9606 GN=UBA2 PE=1 SV=2	SAE2_HUMAN	UBA2	71 kDa	0.00019	0	0	0	0	0	0	3	2	2
55	Squamous cell carcinoma antigen recognized by T-cells 3 OS=Homo sapiens OX=9606 GN=SART3 PE=1 SV=1	A0A499FI31_HUMAN	SART3	112 kDa	0.00019	0	0	0	0	0	0	3	2	2
56	Protein Niban 1 OS=Homo sapiens OX=9606 GN=NIBAN1 PE=1 SV=1	NIBA1_HUMAN	NIBAN1	103 kDa	0.00019	0	0	0	0	0	0	2	2	3
57	Cluster of Tight junction protein ZO-1 OS=Homo sapiens OX=9606 GN=TJP1 PE=1 SV=1 (A0A087X0K9_HUMAN)	A0A087X0K9_HUMAN [3]	TJP1	188 kDa	0.00019	0	0	0	0	0	0	3	2	2
58	E3 ubiquitin-protein ligase RBBP6 OS=Homo sapiens OX=9606 GN=RBBP6 PE=1 SV=1	RBBP6_HUMAN	RBBP6	202 kDa	0.00019	0	0	0	0	0	0	3	2	2
59	Regulation of nuclear pre-mRNA domain-containing protein 2 OS=Homo sapiens OX=9606 GN=RPRD2 PE=1 SV=1	RPRD2_HUMAN	RPRD2	156 kDa	0.00019	0	0	0	0	0	0	3	2	2
60	Microsomal glutathione S-transferase 1 OS=Homo sapiens OX=9606 GN=MGST1 PE=1 SV=1	MGST1_HUMAN	MGST1	18 kDa	0.00019	0	0	0	0	0	0	3	2	2
61	Cluster of U1 small nuclear ribonucleoprotein A (Fragment) OS=Homo sapiens OX=9606 GN=SNRPA PE=1 SV=1 (M0R221_HUMAN)	M0R221_HUMAN [3]	SNRPA	16 kDa	0.00019	0	0	0	0	0	0	2	2	3
62	Lamina-associated polypeptide 2, isoform alpha OS=Homo sapiens OX=9606 GN=TMPO PE=1 SV=2	LAP2A_HUMAN	TMPO	75 kDa	0.00019	0	0	0	0	0	0	3	2	2
63	Cluster of Importin subunit alpha-3 OS=Homo sapiens OX=9606 GN=KPNA4 PE=1 SV=1 (IMA3_HUMAN)	IMA3_HUMAN [2]	KPNA4	58 kDa	0.0002	0	0	0	0	0	0	5	3	4
64	Cluster of Poly(U)-binding-splicing factor PUF60 (Fragment) OS=Homo sapiens OX=9606 GN=PUF60 PE=1 SV=1 (A0A0J9YVP6_HUMAN)	A0A0J9YVP6_HUMAN [4]	PUF60	57 kDa	0.0002	0	0	0	0	0	0	4	3	5
65	General transcription factor II-I OS=Homo sapiens OX=9606 GN=GTF2I PE=1 SV=1	A0A494C1K3_HUMAN	GTF2I	131 kDa	0.0002	0	0	0	0	0	0	4	5	3
66	Transcription elongation factor SPT5 OS=Homo sapiens OX=9606 GN=SUPT5H PE=1 SV=1	SPT5H_HUMAN	SUPT5H	121 kDa	0.0002	0	0	0	0	0	0	4	5	3
67	Clathrin interactor 1 OS=Homo sapiens OX=9606 GN=CLINT1 PE=1 SV=1	EPN4_HUMAN	CLINT1	68 kDa	0.00024	2	0	0	0	0	0	6	5	5
68	Cluster of U2 snRNP-associated SURP motif-containing protein OS=Homo sapiens OX=9606 GN=U2SURP PE=1 SV=2 (SR140_HUMAN)	SR140_HUMAN [2]	U2SURP	118 kDa	0.00029	0	0	0	2	0	0	20	12	16
69	Cluster of Splicing factor 45 OS=Homo sapiens OX=9606 GN=RBM17 PE=1 SV=1 (SPF45_HUMAN)	SPF45_HUMAN	RBM17	45 kDa	0.00029	0	0	0	0	0	0	5	5	3
70	Protein Red OS=Homo sapiens OX=9606 GN=IK PE=1 SV=3	RED_HUMAN	IK	66 kDa	0.00029	0	0	0	0	0	0	5	3	5
71	ATP-dependent RNA helicase DDX18 OS=Homo sapiens OX=9606 GN=DDX18 PE=1 SV=2	DDX18_HUMAN	DDX18	75 kDa	0.0003	2	0	0	0	0	0	6	5	7
72	Cell growth-regulating nucleolar protein OS=Homo sapiens OX=9606 GN=LYAR PE=1 SV=2	LYAR_HUMAN	LYAR	44 kDa	0.0003	2	0	0	0	0	0	7	5	6
73	Cluster of Heterogeneous nuclear ribonucleoprotein K OS=Homo sapiens OX=9606 GN=HNRNPK PE=1 SV=1 (HNRPK_HUMAN)	HNRPK_HUMAN [2]	HNRNPK	51 kDa	0.0003	4	4	2	3	3	7	15	15	13
74	G patch domain-containing protein 4 OS=Homo sapiens OX=9606 GN=GPATCH4 PE=1 SV=2	GPTC4_HUMAN	GPATCH4	50 kDa	0.00031	0	0	0	0	0	0	14	8	12
75	Serum response factor-binding protein 1 OS=Homo sapiens OX=9606 GN=SRFBP1 PE=1 SV=1	SRFB1_HUMAN	SRFBP1	49 kDa	0.00031	0	0	0	0	0	0	4	7	6
76	Double-stranded RNA-specific adenosine deaminase OS=Homo sapiens OX=9606 GN=ADAR PE=1 SV=4	DSRAD_HUMAN	ADAR	136 kDa	0.00033	2	3	0	0	0	2	10	10	8
77	Endoplasmic reticulum chaperone BiP OS=Homo sapiens OX=9606 GN=HSPA5 PE=1 SV=2	BIP_HUMAN	HSPA5	72 kDa	0.00036	7	6	7	6	7	8	11	11	11
78	Pre-mRNA-splicing factor SYF1 OS=Homo sapiens OX=9606 GN=XAB2 PE=1 SV=2	SYF1_HUMAN	XAB2	100 kDa	0.00036	0	0	0	0	0	0	16	9	14
79	Proliferation marker protein Ki-67 OS=Homo sapiens OX=9606 GN=MKI67 PE=1 SV=2	KI67_HUMAN	MKI67	359 kDa	0.00039	4	6	2	2	0	3	52	31	41
80	Cluster of Protein FAM50A OS=Homo sapiens OX=9606 GN=FAM50A PE=1 SV=2 (FA50A_HUMAN)	FA50A_HUMAN [2]	FAM50A	40 kDa	0.00044	0	0	0	0	0	0	5	7	4
81	60S ribosomal protein L4 OS=Homo sapiens OX=9606 GN=RPL4 PE=1 SV=5	RL4_HUMAN	RPL4	48 kDa	0.00049	21	25	25	19	23	21	38	33	36
82	Cluster of Probable ATP-dependent RNA helicase DDX17 OS=Homo sapiens OX=9606 GN=DDX17 PE=1 SV=1 (A0A1W2PQ51_HUMAN)	A0A1W2PQ51_HUMAN [3]	DDX17	80 kDa	0.00054	9	11	11	6	11	8	19	18	19
83	DNA-dependent protein kinase catalytic subunit OS=Homo sapiens OX=9606 GN=PRKDC PE=1 SV=3	PRKDC_HUMAN	PRKDC	469 kDa	0.00058	18	14	15	13	11	13	35	26	31
84	Cluster of THO complex subunit 4 OS=Homo sapiens OX=9606 GN=ALYREF PE=1 SV=3 (THOC4_HUMAN)	THOC4_HUMAN [2]	ALYREF	27 kDa	0.00062	4	5	3	0	0	6	17	17	14
85	Cluster of ATP-dependent RNA helicase DDX50 OS=Homo sapiens OX=9606 GN=DDX50 PE=1 SV=1 (A0A087WVC1_HUMAN)	A0A087WVC1_HUMAN [2]	DDX50	82 kDa	0.00062	4	4	3	3	5	3	15	11	11
86	RNA-binding protein 26 OS=Homo sapiens OX=9606 GN=RBM26 PE=1 SV=1	A0A087X0H9_HUMAN (+1)	RBM26	114 kDa	0.00073	0	0	0	0	0	0	5	3	3
87	Cluster of Structural maintenance of chromosomes flexible hinge domain-containing protein 1 OS=Homo sapiens OX=9606 GN=SMCHD1 PE=1 SV=2 (SMHD1_HUMAN)	SMHD1_HUMAN [3]	SMCHD1	226 kDa	0.00079	2	0	0	0	2	0	8	6	9
88	Cluster of Heterogeneous nuclear ribonucleoprotein M (Fragment) OS=Homo sapiens OX=9606 GN=HNRNPM PE=1 SV=1 (M0QZM1_HUMAN)	M0QZM1_HUMAN [6]	HNRNPM	40 kDa	0.00084	20	19	19	13	16	16	25	22	25
89	Heterogeneous nuclear ribonucleoprotein R OS=Homo sapiens OX=9606 GN=HNRNPR PE=1 SV=1	HNRPR_HUMAN	HNRNPR	71 kDa	0.00086	0	3	0	0	0	0	9	6	9
90	Cluster of Protein transport protein Sec24C OS=Homo sapiens OX=9606 GN=SEC24C PE=1 SV=3 (SC24C_HUMAN)	SC24C_HUMAN	SEC24C	118 kDa	0.00087	0	0	2	0	0	0	6	5	4
91	Protein TFG OS=Homo sapiens OX=9606 GN=TFG PE=1 SV=2	TFG_HUMAN	TFG	43 kDa	0.00091	0	0	0	0	0	0	5	3	6
92	Heterogeneous nuclear ribonucleoprotein D0 OS=Homo sapiens OX=9606 GN=HNRNPD PE=1 SV=1	HNRPD_HUMAN	HNRNPD	38 kDa	0.00091	0	0	0	0	0	0	6	3	5
93	SNW domain-containing protein 1 OS=Homo sapiens OX=9606 GN=SNW1 PE=1 SV=1	SNW1_HUMAN	SNW1	61 kDa	0.00096	0	0	0	0	0	0	10	9	5
94	AP-3 complex subunit delta-1 OS=Homo sapiens OX=9606 GN=AP3D1 PE=1 SV=1	AP3D1_HUMAN	AP3D1	130 kDa	0.001	0	0	0	0	0	0	4	3	2
95	Pre-mRNA cleavage complex 2 protein Pcf11 OS=Homo sapiens OX=9606 GN=PCF11 PE=1 SV=3	PCF11_HUMAN	PCF11	173 kDa	0.001	0	0	0	0	0	0	4	3	2
96	Nucleolar protein 6 OS=Homo sapiens OX=9606 GN=NOL6 PE=1 SV=2	NOL6_HUMAN	NOL6	128 kDa	0.001	0	0	0	0	0	0	4	2	3
97	Capsid scaffolding protein OS=Human herpesvirus 8 type P (isolate GK18) OX=868565 GN=ORF17 PE=1 SV=1	SCAF_HHV8P	ORF17	58 kDa	0.001	0	0	0	0	0	0	4	2	3
98	Pre-mRNA-splicing factor ATP-dependent RNA helicase PRP16 OS=Homo sapiens OX=9606 GN=DHX38 PE=1 SV=2	PRP16_HUMAN	DHX38	141 kDa	0.001	0	0	0	0	0	0	4	3	2
99	RNA-binding protein 12 OS=Homo sapiens OX=9606 GN=RBM12 PE=1 SV=1	RBM12_HUMAN	RBM12	97 kDa	0.001	0	0	0	0	0	0	4	2	3
100	Cluster of Protein arginine N-methyltransferase 1 OS=Homo sapiens OX=9606 GN=PRMT1 PE=1 SV=3 (ANM1_HUMAN)	ANM1_HUMAN [2]	PRMT1	42 kDa	0.001	0	0	0	0	0	0	4	3	2
101	Cluster of Pre-mRNA 3'-end-processing factor FIP1 OS=Homo sapiens OX=9606 GN=FIP1L1 PE=1 SV=1 (FIP1_HUMAN)	FIP1_HUMAN [2]	FIP1L1	67 kDa	0.001	0	0	0	0	0	0	4	2	3
102	Cluster of Microtubule-associated protein OS=Homo sapiens OX=9606 GN=MAP4 PE=1 SV=1 (E7EVA0_HUMAN)	E7EVA0_HUMAN [2]	MAP4	245 kDa	0.001	0	0	0	0	0	4	8	8	7
103	Cluster of Probable ATP-dependent RNA helicase DDX5 OS=Homo sapiens OX=9606 GN=DDX5 PE=1 SV=1 (DDX5_HUMAN)	DDX5_HUMAN [3]	DDX5	69 kDa	0.0011	12	14	10	13	14	12	28	42	33
104	Cluster of MICOS complex subunit MIC60 OS=Homo sapiens OX=9606 GN=IMMT PE=1 SV=1 (MIC60_HUMAN)	MIC60_HUMAN [2]	IMMT	84 kDa	0.0012	3	5	5	2	3	3	7	8	7
105	Nucleolar protein 56 OS=Homo sapiens OX=9606 GN=NOP56 PE=1 SV=4	NOP56_HUMAN	NOP56	66 kDa	0.0012	0	0	0	0	0	0	4	4	2
106	Cluster of SRSF protein kinase 1 (Fragment) OS=Homo sapiens OX=9606 GN=SRPK1 PE=1 SV=1 (H3BLV9_HUMAN)	H3BLV9_HUMAN	SRPK1	76 kDa	0.0012	0	0	0	0	0	0	4	4	2
107	E3 ubiquitin-protein ligase UBR4 OS=Homo sapiens OX=9606 GN=UBR4 PE=1 SV=1	UBR4_HUMAN	UBR4	574 kDa	0.0013	0	2	0	0	2	2	9	6	7
108	Nck-associated protein 1 OS=Homo sapiens OX=9606 GN=NCKAP1 PE=1 SV=1	NCKP1_HUMAN	NCKAP1	129 kDa	0.0014	0	0	0	0	0	0	6	4	3
109	116 kDa U5 small nuclear ribonucleoprotein component OS=Homo sapiens OX=9606 GN=EFTUD2 PE=1 SV=1	U5S1_HUMAN	EFTUD2	109 kDa	0.0014	2	0	0	0	0	0	7	4	6
110	Cluster of RNA-binding protein 33 OS=Homo sapiens OX=9606 GN=RBM33 PE=1 SV=3 (RBM33_HUMAN)	RBM33_HUMAN [2]	RBM33	130 kDa	0.0016	0	0	0	0	0	0	9	5	5
111	Protein ORF10 OS=Human herpesvirus 8 type P (isolate GK18) OX=868565 GN=ORF10 PE=4 SV=1	ORF10_HHV8P	ORF10	46 kDa	0.0017	0	0	0	0	0	0	5	4	8
112	Thyroid hormone receptor-associated protein 3 OS=Homo sapiens OX=9606 GN=THRAP3 PE=1 SV=1	A0A3B3ITZ9_HUMAN (+1)	THRAP3	104 kDa	0.0017	0	2	2	0	0	0	10	20	14
113	Protein-glutamine gamma-glutamyltransferase 2 OS=Homo sapiens OX=9606 GN=TGM2 PE=1 SV=2	TGM2_HUMAN	TGM2	77 kDa	0.0017	23	28	24	20	31	27	45	41	43
114	Cluster of Interleukin enhancer-binding factor 3 OS=Homo sapiens OX=9606 GN=ILF3 PE=1 SV=3 (ILF3_HUMAN)	ILF3_HUMAN	ILF3	95 kDa	0.0018	0	6	2	2	0	0	13	10	15
115	Cluster of ATP-dependent RNA helicase DDX3Y OS=Homo sapiens OX=9606 GN=DDX3Y PE=1 SV=2 (DDX3Y_HUMAN)	DDX3Y_HUMAN [5]	DDX3Y	73 kDa	0.0018	12	12	13	10	11	8	21	20	16
116	Cluster of Bifunctional glutamate/proline--tRNA ligase OS=Homo sapiens OX=9606 GN=EPRS PE=1 SV=5 (SYEP_HUMAN)	SYEP_HUMAN	EPRS	171 kDa	0.0018	15	17	15	14	16	18	26	24	22
117	Cluster of Fermitin family homolog 1 OS=Homo sapiens OX=9606 GN=FERMT1 PE=1 SV=1 (FERM1_HUMAN)	FERM1_HUMAN [2]	FERMT1	77 kDa	0.0021	0	0	0	0	2	0	4	4	3
118	Cluster of Heat shock 70 kDa protein 1B OS=Homo sapiens OX=9606 GN=HSPA1B PE=1 SV=1 (A0A0G2JIW1_HUMAN)	A0A0G2JIW1_HUMAN [5]	HSPA1B	70 kDa	0.0022	19	22	17	20	25	23	39	31	34
119	Cluster of ATP-dependent RNA helicase DDX42 OS=Homo sapiens OX=9606 GN=DDX42 PE=1 SV=1 (DDX42_HUMAN)	DDX42_HUMAN	DDX42	103 kDa	0.0023	0	0	0	0	0	0	11	14	6
120	Cluster of Pre-mRNA-processing-splicing factor 8 OS=Homo sapiens OX=9606 GN=PRPF8 PE=1 SV=2 (PRP8_HUMAN)	PRP8_HUMAN	PRPF8	274 kDa	0.0024	5	4	5	2	0	2	15	10	9
121	Nuclear pore complex protein Nup153 OS=Homo sapiens OX=9606 GN=NUP153 PE=1 SV=2	NU153_HUMAN	NUP153	154 kDa	0.0025	0	0	0	0	3	0	12	6	10
122	Cluster of DNA repair protein RAD50 OS=Homo sapiens OX=9606 GN=RAD50 PE=1 SV=1 (RAD50_HUMAN)	RAD50_HUMAN	RAD50	154 kDa	0.0025	3	3	2	0	2	0	7	5	5
123	Cluster of SHC-transforming protein 1 OS=Homo sapiens OX=9606 GN=SHC1 PE=1 SV=4 (SHC1_HUMAN)	SHC1_HUMAN	SHC1	63 kDa	0.003	0	2	0	0	0	0	5	4	3
124	Nucleolar GTP-binding protein 2 OS=Homo sapiens OX=9606 GN=GNL2 PE=1 SV=1	NOG2_HUMAN	GNL2	84 kDa	0.003	0	0	2	0	0	0	3	5	4
125	Cluster of Fibronectin OS=Homo sapiens OX=9606 GN=FN1 PE=1 SV=4 (FINC_HUMAN)	FINC_HUMAN	FN1	263 kDa	0.003	0	0	0	0	0	2	3	4	5
126	Cluster of Lon protease homolog, mitochondrial OS=Homo sapiens OX=9606 GN=LONP1 PE=1 SV=2 (LONM_HUMAN)	LONM_HUMAN	LONP1	106 kDa	0.003	0	0	0	0	0	2	4	3	5
127	Cluster of RNA-binding motif protein, X chromosome OS=Homo sapiens OX=9606 GN=RBMX PE=1 SV=3 (RBMX_HUMAN)	RBMX_HUMAN [3]	RBMX	42 kDa	0.0031	3	2	2	2	0	4	11	8	14
128	U5 small nuclear ribonucleoprotein 200 kDa helicase OS=Homo sapiens OX=9606 GN=SNRNP200 PE=1 SV=2	U520_HUMAN	SNRNP200	245 kDa	0.0031	2	4	2	0	0	0	17	8	12
129	Regulator of nonsense transcripts 1 OS=Homo sapiens OX=9606 GN=UPF1 PE=1 SV=2	RENT1_HUMAN	UPF1	124 kDa	0.0032	0	0	0	0	0	0	5	2	4
130	RNA-binding protein 27 OS=Homo sapiens OX=9606 GN=RBM27 PE=1 SV=2	RBM27_HUMAN	RBM27	119 kDa	0.0032	0	0	0	0	0	0	5	4	2
131	Small nuclear ribonucleoprotein-associated proteins B and B' OS=Homo sapiens OX=9606 GN=SNRPB PE=1 SV=2	RSMB_HUMAN	SNRPB	25 kDa	0.0032	0	0	0	0	0	0	5	4	2
132	Cluster of Tubulin beta chain OS=Homo sapiens OX=9606 GN=TUBB PE=1 SV=2 (TBB5_HUMAN)	TBB5_HUMAN [17]	TUBB	50 kDa	0.0033	59	57	56	41	56	60	83	76	86
133	Cluster of Protein SON OS=Homo sapiens OX=9606 GN=SON PE=1 SV=4 (SON_HUMAN)	SON_HUMAN [2]	SON	264 kDa	0.0033	3	3	2	0	4	6	15	10	16
134	Myb-binding protein 1A OS=Homo sapiens OX=9606 GN=MYBBP1A PE=1 SV=2	MBB1A_HUMAN	MYBBP1A	149 kDa	0.0034	3	3	0	0	2	0	7	6	6
135	Chloride intracellular channel protein 4 OS=Homo sapiens OX=9606 GN=CLIC4 PE=1 SV=4	CLIC4_HUMAN	CLIC4	29 kDa	0.0035	0	0	0	0	2	0	3	3	4
136	DNA polymerase processivity factor OS=Human herpesvirus 8 type P (isolate GK18) OX=868565 GN=ORF59 PE=3 SV=1	PAP_HHV8P	ORF59	42 kDa	0.0035	0	0	0	0	0	2	3	3	4
137	Calcium uniporter protein, mitochondrial OS=Homo sapiens OX=9606 GN=MCU PE=1 SV=1	MCU_HUMAN	MCU	40 kDa	0.0035	0	2	0	0	0	0	4	3	3
138	Pre-mRNA-splicing factor ATP-dependent RNA helicase DHX15 OS=Homo sapiens OX=9606 GN=DHX15 PE=1 SV=2	DHX15_HUMAN	DHX15	91 kDa	0.0035	8	6	7	2	7	10	20	17	16
139	Cluster of Neuroblast differentiation-associated protein AHNAK OS=Homo sapiens OX=9606 GN=AHNAK PE=1 SV=2 (AHNK_HUMAN)	AHNK_HUMAN	AHNAK	629 kDa	0.0035	39	29	40	17	25	91	194	128	178
140	Cluster of Chromodomain-helicase-DNA-binding protein 3 OS=Homo sapiens OX=9606 GN=CHD3 PE=1 SV=3 (CHD3_HUMAN)	CHD3_HUMAN [8]	CHD3	227 kDa	0.0035	3	7	3	0	3	3	13	9	13
141	Cluster of Cell cycle and apoptosis regulator protein 2 OS=Homo sapiens OX=9606 GN=CCAR2 PE=1 SV=2 (CCAR2_HUMAN)	CCAR2_HUMAN [2]	CCAR2	103 kDa	0.0035	0	0	2	0	0	0	3	3	3
142	Cluster of Ribosomal L1 domain-containing protein 1 OS=Homo sapiens OX=9606 GN=RSL1D1 PE=1 SV=3 (RL1D1_HUMAN)	RL1D1_HUMAN [3]	RSL1D1	55 kDa	0.0036	5	5	3	3	4	4	9	7	10
143	Zinc finger CCCH-type antiviral protein 1 OS=Homo sapiens OX=9606 GN=ZC3HAV1 PE=1 SV=3	ZCCHV_HUMAN	ZC3HAV1	101 kDa	0.0036	0	2	2	0	2	3	10	6	8
144	Heterogeneous nuclear ribonucleoproteins A2/B1 OS=Homo sapiens OX=9606 GN=HNRNPA2B1 PE=1 SV=2	ROA2_HUMAN	HNRNPA2B1	37 kDa	0.0038	5	5	0	0	2	5	27	14	20
145	Cluster of Ribosome-binding protein 1 OS=Homo sapiens OX=9606 GN=RRBP1 PE=1 SV=5 (RRBP1_HUMAN)	RRBP1_HUMAN [3]	RRBP1	152 kDa	0.0039	4	7	5	2	5	6	18	12	21
146	Calcium homeostasis endoplasmic reticulum protein OS=Homo sapiens OX=9606 GN=CHERP PE=1 SV=1	J3QK89_HUMAN	CHERP	105 kDa	0.0039	2	2	0	0	0	2	12	7	7
147	Cluster of Splicing factor 3B subunit 2 OS=Homo sapiens OX=9606 GN=SF3B2 PE=1 SV=2 (SF3B2_HUMAN)	SF3B2_HUMAN [3]	SF3B2	100 kDa	0.0039	2	0	0	0	0	0	9	8	4
148	Cleavage and polyadenylation specificity factor subunit 7 OS=Homo sapiens OX=9606 GN=CPSF7 PE=1 SV=1	CPSF7_HUMAN (+1)	CPSF7	52 kDa	0.0039	0	0	0	0	0	0	4	2	2
149	Delta(14)-sterol reductase LBR OS=Homo sapiens OX=9606 GN=LBR PE=1 SV=2	LBR_HUMAN	LBR	71 kDa	0.0039	0	0	0	0	0	0	4	2	2
150	Cluster of Bcl-2-associated transcription factor 1 OS=Homo sapiens OX=9606 GN=BCLAF1 PE=1 SV=1 (E9PK91_HUMAN)	E9PK91_HUMAN [2]	BCLAF1	100 kDa	0.0039	2	0	2	0	0	0	3	5	4
151	Pescadillo homolog OS=Homo sapiens OX=9606 GN=PES1 PE=1 SV=1	B5MCF9_HUMAN (+1)	PES1	66 kDa	0.0039	0	2	2	0	0	0	4	3	5
152	Nuclear migration protein nudC OS=Homo sapiens OX=9606 GN=NUDC PE=1 SV=1	NUDC_HUMAN	NUDC	38 kDa	0.0039	0	0	0	0	0	0	6	3	3
153	Cyclin-T1 OS=Homo sapiens OX=9606 GN=CCNT1 PE=1 SV=1	CCNT1_HUMAN	CCNT1	81 kDa	0.0039	0	0	0	0	0	0	6	3	3
154	Fatty acid synthase OS=Homo sapiens OX=9606 GN=FASN PE=1 SV=3	FAS_HUMAN	FASN	273 kDa	0.0041	37	38	31	26	35	34	52	49	46
155	Nucleophosmin OS=Homo sapiens OX=9606 GN=NPM1 PE=1 SV=2	NPM_HUMAN	NPM1	33 kDa	0.0041	3	3	2	0	0	0	6	6	11
156	SURP and G-patch domain-containing protein 2 OS=Homo sapiens OX=9606 GN=SUGP2 PE=1 SV=1	M0R2Z9_HUMAN	SUGP2	122 kDa	0.0042	0	0	0	0	0	0	11	6	5
157	Cluster of Pre-mRNA-processing factor 40 homolog A OS=Homo sapiens OX=9606 GN=PRPF40A PE=1 SV=2 (PR40A_HUMAN)	PR40A_HUMAN [2]	PRPF40A	109 kDa	0.0042	0	0	0	0	0	0	11	5	6
158	Cluster of ADP-ribosylation factor 5 OS=Homo sapiens OX=9606 GN=ARF5 PE=1 SV=2 (ARF5_HUMAN)	ARF5_HUMAN [5]	ARF5	21 kDa	0.0042	10	9	11	9	14	9	19	17	22
159	Cluster of 60S ribosomal protein L15 OS=Homo sapiens OX=9606 GN=RPL15 PE=1 SV=2 (RL15_HUMAN)	RL15_HUMAN [2]	RPL15	24 kDa	0.0042	18	14	16	18	15	17	35	25	28
160	Cluster of L-lactate dehydrogenase A chain OS=Homo sapiens OX=9606 GN=LDHA PE=1 SV=2 (LDHA_HUMAN)	LDHA_HUMAN [4]	LDHA	37 kDa	0.0044	49	53	44	37	47	37	61	58	65
161	Exosome RNA helicase MTR4 OS=Homo sapiens OX=9606 GN=MTREX PE=1 SV=3	MTREX_HUMAN	MTREX	118 kDa	0.0045	0	0	0	0	0	0	8	3	6
162	Cluster of Elongation factor 1-alpha 1 OS=Homo sapiens OX=9606 GN=EEF1A1 PE=1 SV=1 (EF1A1_HUMAN)	EF1A1_HUMAN [3]	EEF1A1	50 kDa	0.0045	34	30	29	21	26	28	47	40	38
163	Tyrosine-protein phosphatase non-receptor type 14 OS=Homo sapiens OX=9606 GN=PTPN14 PE=1 SV=2	PTN14_HUMAN	PTPN14	135 kDa	0.0045	2	5	0	0	3	4	11	10	9
164	RNA-binding protein 12B OS=Homo sapiens OX=9606 GN=RBM12B PE=1 SV=2	RB12B_HUMAN	RBM12B	118 kDa	0.0048	0	0	0	0	0	0	11	4	9
165	Myoferlin OS=Homo sapiens OX=9606 GN=MYOF PE=1 SV=1	MYOF_HUMAN	MYOF	235 kDa	0.0052	4	3	2	4	6	5	14	8	14
166	Cluster of 60S ribosomal protein L13a OS=Homo sapiens OX=9606 GN=RPL13A PE=1 SV=2 (RL13A_HUMAN)	RL13A_HUMAN [2]	RPL13A	24 kDa	0.0052	12	13	12	11	11	13	18	16	15
167	Cluster of Microtubule-associated protein 1B OS=Homo sapiens OX=9606 GN=MAP1B PE=1 SV=2 (MAP1B_HUMAN)	MAP1B_HUMAN	MAP1B	271 kDa	0.0052	0	0	0	0	0	0	5	3	2
168	Protein FAM98A OS=Homo sapiens OX=9606 GN=FAM98A PE=1 SV=2	FA98A_HUMAN	FAM98A	55 kDa	0.0056	2	2	0	0	0	0	6	3	6
169	Hexokinase-1 OS=Homo sapiens OX=9606 GN=HK1 PE=1 SV=3	HXK1_HUMAN	HK1	102 kDa	0.0057	2	5	4	4	5	4	8	8	7
170	Cluster of Serine/threonine-protein kinase PAK 2 OS=Homo sapiens OX=9606 GN=PAK2 PE=1 SV=3 (PAK2_HUMAN)	PAK2_HUMAN [2]	PAK2	58 kDa	0.0057	3	3	4	0	3	2	10	6	11
171	Cluster of RuvB-like 1 OS=Homo sapiens OX=9606 GN=RUVBL1 PE=1 SV=1 (RUVB1_HUMAN)	RUVB1_HUMAN	RUVBL1	50 kDa	0.0059	0	2	0	0	3	2	5	6	5
172	Cluster of Talin-1 OS=Homo sapiens OX=9606 GN=TLN1 PE=1 SV=3 (TLN1_HUMAN)	TLN1_HUMAN	TLN1	270 kDa	0.0065	0	2	2	3	2	4	15	7	11
173	Cluster of 26S proteasome non-ATPase regulatory subunit 6 OS=Homo sapiens OX=9606 GN=PSMD6 PE=1 SV=1 (PSMD6_HUMAN)	PSMD6_HUMAN	PSMD6	46 kDa	0.0066	5	6	7	4	5	4	9	8	7
174	Interferon-induced, double-stranded RNA-activated protein kinase OS=Homo sapiens OX=9606 GN=EIF2AK2 PE=1 SV=2	E2AK2_HUMAN	EIF2AK2	62 kDa	0.0066	3	2	3	0	3	2	6	5	6
175	Cluster of Non-POU domain-containing octamer-binding protein OS=Homo sapiens OX=9606 GN=NONO PE=1 SV=4 (NONO_HUMAN)	NONO_HUMAN [2]	NONO	54 kDa	0.0066	17	23	19	14	18	22	30	28	32
176	Serpin H1 OS=Homo sapiens OX=9606 GN=SERPINH1 PE=1 SV=1	E9PKH2_HUMAN	SERPINH1	23 kDa	0.0067	7	11	8	6	8	9	16	14	13
177	Cluster of Transcription elongation regulator 1 OS=Homo sapiens OX=9606 GN=TCERG1 PE=1 SV=2 (TCRG1_HUMAN)	TCRG1_HUMAN	TCERG1	124 kDa	0.0076	0	0	0	0	0	0	11	5	5
178	Cluster of Cytoplasmic dynein 1 heavy chain 1 OS=Homo sapiens OX=9606 GN=DYNC1H1 PE=1 SV=5 (DYHC1_HUMAN)	DYHC1_HUMAN [2]	DYNC1H1	532 kDa	0.0077	15	18	11	6	17	17	43	27	43
179	Probable ATP-dependent RNA helicase DDX46 OS=Homo sapiens OX=9606 GN=DDX46 PE=1 SV=1	A0A0C4DG89_HUMAN (+1)	DDX46	117 kDa	0.008	11	12	9	3	8	9	25	15	24
180	Cluster of Double-stranded RNA-binding protein Staufen homolog 1 OS=Homo sapiens OX=9606 GN=STAU1 PE=1 SV=2 (STAU1_HUMAN)	STAU1_HUMAN	STAU1	63 kDa	0.008	3	3	0	0	3	2	11	6	9
181	Parafibromin OS=Homo sapiens OX=9606 GN=CDC73 PE=1 SV=1	CDC73_HUMAN	CDC73	61 kDa	0.008	0	0	0	0	0	0	4	2	6
182	Cluster of 60S ribosomal protein L18 (Fragment) OS=Homo sapiens OX=9606 GN=RPL18 PE=1 SV=1 (F8VUA6_HUMAN)	F8VUA6_HUMAN [2]	RPL18	15 kDa	0.0081	10	10	8	6	11	10	23	15	19
183	Cluster of T-complex protein 1 subunit theta OS=Homo sapiens OX=9606 GN=CCT8 PE=1 SV=4 (TCPQ_HUMAN)	TCPQ_HUMAN [2]	CCT8	60 kDa	0.0083	11	16	16	11	17	17	24	23	24
184	Scaffold attachment factor B1 OS=Homo sapiens OX=9606 GN=SAFB PE=1 SV=4	SAFB1_HUMAN	SAFB	103 kDa	0.0084	2	3	0	0	3	12	22	14	26
185	Cluster of T-complex protein 1 subunit alpha OS=Homo sapiens OX=9606 GN=TCP1 PE=1 SV=1 (TCPA_HUMAN)	TCPA_HUMAN [2]	TCP1	60 kDa	0.0085	14	16	14	12	14	17	23	22	19
186	Cluster of ATP-dependent DNA helicase Q1 OS=Homo sapiens OX=9606 GN=RECQL PE=1 SV=3 (RECQ1_HUMAN)	RECQ1_HUMAN	RECQL	73 kDa	0.0086	7	3	3	0	2	4	13	14	8
187	Heterogeneous nuclear ribonucleoprotein F OS=Homo sapiens OX=9606 GN=HNRNPF PE=1 SV=3	HNRPF_HUMAN	HNRNPF	46 kDa	0.0086	4	4	0	3	0	2	8	8	7
188	Cluster of Ezrin OS=Homo sapiens OX=9606 GN=EZR PE=1 SV=4 (EZRI_HUMAN)	EZRI_HUMAN [5]	EZR	69 kDa	0.0094	5	0	0	0	0	0	6	8	6
189	Cluster of 60S ribosomal protein L7a OS=Homo sapiens OX=9606 GN=RPL7A PE=1 SV=2 (RL7A_HUMAN)	RL7A_HUMAN [2]	RPL7A	30 kDa	0.0094	16	16	16	12	17	14	22	19	21
190	Cluster of Eukaryotic translation initiation factor 3 subunit E OS=Homo sapiens OX=9606 GN=EIF3E PE=1 SV=1 (E5RGA2_HUMAN)	E5RGA2_HUMAN [2]	EIF3E	41 kDa	0.0095	3	3	4	2	4	2	6	5	6
191	Nucleolar RNA helicase 2 OS=Homo sapiens OX=9606 GN=DDX21 PE=1 SV=5	DDX21_HUMAN	DDX21	87 kDa	0.01	17	18	19	10	18	21	31	26	32
192	Ras GTPase-activating-like protein IQGAP1 OS=Homo sapiens OX=9606 GN=IQGAP1 PE=1 SV=1	IQGA1_HUMAN	IQGAP1	189 kDa	0.01	8	11	5	10	11	10	14	15	17
193	Cluster of Probable ATP-dependent RNA helicase DDX23 OS=Homo sapiens OX=9606 GN=DDX23 PE=1 SV=3 (DDX23_HUMAN)	DDX23_HUMAN [2]	DDX23	96 kDa	0.01	4	5	0	0	0	2	8	6	9
194	General transcription factor IIF subunit 2 OS=Homo sapiens OX=9606 GN=GTF2F2 PE=1 SV=2	T2FB_HUMAN	GTF2F2	28 kDa	0.01	0	0	0	0	0	0	7	6	2
195	Pre-mRNA-processing factor 19 OS=Homo sapiens OX=9606 GN=PRPF19 PE=1 SV=1	PRP19_HUMAN	PRPF19	55 kDa	0.011	0	0	0	2	0	0	4	2	4
196	Heat shock protein 105 kDa OS=Homo sapiens OX=9606 GN=HSPH1 PE=1 SV=1	HS105_HUMAN	HSPH1	97 kDa	0.011	4	3	4	2	3	5	9	8	6
197	Serine/arginine-rich-splicing factor 1 OS=Homo sapiens OX=9606 GN=SRSF1 PE=1 SV=1	J3KTL2_HUMAN (+1)	SRSF1	28 kDa	0.011	6	5	4	2	3	3	15	7	14
198	Cluster of Matrix metalloproteinase-14 OS=Homo sapiens OX=9606 GN=MMP14 PE=1 SV=3 (MMP14_HUMAN)	MMP14_HUMAN	MMP14	66 kDa	0.011	0	0	0	2	0	0	2	3	3
199	Thioredoxin OS=Homo sapiens OX=9606 GN=TXN PE=1 SV=3	THIO_HUMAN	TXN	12 kDa	0.011	0	0	0	0	0	2	3	2	3
200	Cluster of Tubulin-specific chaperone D OS=Homo sapiens OX=9606 GN=TBCD PE=1 SV=1 (J3KR97_HUMAN)	J3KR97_HUMAN	TBCD	137 kDa	0.011	2	0	0	0	0	0	3	2	3
201	Cluster of Pumilio homolog 1 (Fragment) OS=Homo sapiens OX=9606 GN=PUM1 PE=1 SV=1 (H0YEH2_HUMAN)	H0YEH2_HUMAN [6]	PUM1	120 kDa	0.011	0	0	2	0	0	0	3	3	2
202	Macrophage-capping protein OS=Homo sapiens OX=9606 GN=CAPG PE=1 SV=2	CAPG_HUMAN	CAPG	38 kDa	0.011	0	0	2	0	0	0	3	3	2
203	U1 small nuclear ribonucleoprotein 70 kDa OS=Homo sapiens OX=9606 GN=SNRNP70 PE=1 SV=2	RU17_HUMAN	SNRNP70	52 kDa	0.011	2	0	0	0	0	0	3	2	3
204	Calcium-binding mitochondrial carrier protein Aralar2 OS=Homo sapiens OX=9606 GN=SLC25A13 PE=1 SV=2	CMC2_HUMAN	SLC25A13	74 kDa	0.011	2	0	0	0	0	0	3	3	2
205	Cluster of Heterogeneous nuclear ribonucleoproteins C1/C2 OS=Homo sapiens OX=9606 GN=HNRNPC PE=1 SV=1 (G3V4C1_HUMAN)	G3V4C1_HUMAN [6]	HNRNPC	32 kDa	0.011	3	5	2	0	2	4	18	8	13
206	Cluster of KH domain-containing, RNA-binding, signal transduction-associated protein 1 OS=Homo sapiens OX=9606 GN=KHDRBS1 PE=1 SV=1 (KHDR1_HUMAN)	KHDR1_HUMAN	KHDRBS1	48 kDa	0.011	4	2	2	4	4	4	8	6	11
207	Interleukin enhancer-binding factor 2 OS=Homo sapiens OX=9606 GN=ILF2 PE=1 SV=1	B4DY09_HUMAN (+1)	ILF2	39 kDa	0.012	0	0	0	3	0	0	5	3	6
208	60S ribosomal protein L13 OS=Homo sapiens OX=9606 GN=RPL13 PE=1 SV=4	RL13_HUMAN	RPL13	24 kDa	0.012	6	7	7	6	8	7	12	9	10
209	Cluster of Ataxin-2-like protein OS=Homo sapiens OX=9606 GN=ATXN2L PE=1 SV=2 (ATX2L_HUMAN)	ATX2L_HUMAN [2]	ATXN2L	113 kDa	0.012	0	0	2	2	0	0	5	3	5
210	Splicing factor, proline- and glutamine-rich OS=Homo sapiens OX=9606 GN=SFPQ PE=1 SV=2	SFPQ_HUMAN	SFPQ	76 kDa	0.012	8	14	10	8	10	11	21	15	20
211	Cluster of Protein RPL17-C18orf32 OS=Homo sapiens OX=9606 GN=RPL17-C18orf32 PE=3 SV=1 (A0A0A6YYL6_HUMAN)	A0A0A6YYL6_HUMAN [2]	RPL17-C18orf32	26 kDa	0.013	7	10	5	6	7	8	12	12	15
212	Cluster of Microtubule-associated serine/threonine-protein kinase 4 OS=Homo sapiens OX=9606 GN=MAST4 PE=1 SV=4 (MAST4_HUMAN)	MAST4_HUMAN [8]	MAST4	284 kDa	0.013	0	0	0	0	0	0	10	3	6
213	Protein S100-A10 OS=Homo sapiens OX=9606 GN=S100A10 PE=1 SV=2	S10AA_HUMAN	S100A10	11 kDa	0.013	0	0	0	0	0	3	5	4	3
214	Cluster of Cell division cycle 2, G1 to S and G2 to M, isoform CRA_a OS=Homo sapiens OX=9606 GN=CDK1 PE=1 SV=1 (A0A024QZP7_HUMAN)	A0A024QZP7_HUMAN [7]	CDK1	34 kDa	0.013	9	8	9	5	7	5	22	11	20
215	Serine/threonine-protein phosphatase PGAM5, mitochondrial OS=Homo sapiens OX=9606 GN=PGAM5 PE=1 SV=2	PGAM5_HUMAN	PGAM5	32 kDa	0.014	2	2	2	2	3	2	9	4	8
216	Dolichyl-phosphate beta-glucosyltransferase OS=Homo sapiens OX=9606 GN=ALG5 PE=1 SV=1	ALG5_HUMAN	ALG5	37 kDa	0.014	0	0	0	0	2	0	3	2	4
217	Importin-9 OS=Homo sapiens OX=9606 GN=IPO9 PE=1 SV=3	IPO9_HUMAN	IPO9	116 kDa	0.014	0	0	0	0	0	2	3	4	2
218	Uncharacterized protein OS=Homo sapiens OX=9606 PE=4 SV=1	J3KR12_HUMAN		37 kDa	0.014	0	2	2	0	0	0	4	2	4
219	Ribosomal RNA processing protein 1 homolog B OS=Homo sapiens OX=9606 GN=RRP1B PE=1 SV=3	RRP1B_HUMAN	RRP1B	84 kDa	0.014	0	2	0	0	0	2	7	3	7
220	Cluster of RNA-binding protein FUS OS=Homo sapiens OX=9606 GN=FUS PE=1 SV=1 (FUS_HUMAN)	FUS_HUMAN [4]	FUS	53 kDa	0.014	0	2	2	0	2	4	10	5	8
221	Cluster of Casein kinase II subunit alpha 3 OS=Homo sapiens OX=9606 GN=CSNK2A3 PE=1 SV=2 (CSK23_HUMAN)	CSK23_HUMAN [3]	CSNK2A3	45 kDa	0.014	0	0	0	0	0	0	6	3	2
222	Scaffold attachment factor B2 OS=Homo sapiens OX=9606 GN=SAFB2 PE=1 SV=1	SAFB2_HUMAN	SAFB2	107 kDa	0.015	2	2	2	0	3	13	27	13	30
223	Cluster of Extended synaptotagmin-2 OS=Homo sapiens OX=9606 GN=ESYT2 PE=1 SV=1 (A0A499FIX8_HUMAN)	A0A499FIX8_HUMAN [4]	ESYT2	94 kDa	0.015	7	4	6	0	6	6	11	12	11
224	Serine/threonine-protein kinase PRP4 homolog OS=Homo sapiens OX=9606 GN=PRPF4B PE=1 SV=3	PRP4B_HUMAN	PRPF4B	117 kDa	0.016	2	0	0	0	2	0	4	3	4
225	Probable ATP-dependent RNA helicase DDX27 OS=Homo sapiens OX=9606 GN=DDX27 PE=1 SV=1	B7Z6D5_HUMAN (+1)	DDX27	87 kDa	0.016	0	0	0	0	0	0	5	2	2
226	60S ribosomal protein L18a OS=Homo sapiens OX=9606 GN=RPL18A PE=1 SV=2	RL18A_HUMAN	RPL18A	21 kDa	0.016	7	6	6	6	7	6	8	11	9
227	RNA-binding protein 10 OS=Homo sapiens OX=9606 GN=RBM10 PE=1 SV=3	RBM10_HUMAN	RBM10	104 kDa	0.016	0	0	0	0	0	0	4	7	2
228	Serine/arginine repetitive matrix protein 2 OS=Homo sapiens OX=9606 GN=SRRM2 PE=1 SV=2	SRRM2_HUMAN	SRRM2	300 kDa	0.016	13	12	12	3	6	13	23	18	17
229	Cluster of Heterogeneous nuclear ribonucleoprotein U OS=Homo sapiens OX=9606 GN=HNRNPU PE=1 SV=1 (A0A1W2PPS1_HUMAN)	A0A1W2PPS1_HUMAN [4]	HNRNPU	88 kDa	0.017	21	20	15	14	16	17	30	23	24
230	Caveolae-associated protein 1 OS=Homo sapiens OX=9606 GN=CAVIN1 PE=1 SV=1	CAVN1_HUMAN	CAVIN1	43 kDa	0.017	2	4	3	5	7	5	11	6	10
231	Ribonucleases P/MRP protein subunit POP1 OS=Homo sapiens OX=9606 GN=POP1 PE=1 SV=2	POP1_HUMAN	POP1	115 kDa	0.017	0	3	0	0	0	0	6	3	4
232	RRP12-like protein OS=Homo sapiens OX=9606 GN=RRP12 PE=1 SV=2	RRP12_HUMAN	RRP12	144 kDa	0.017	3	3	0	0	0	3	6	5	6
233	Signal recognition particle subunit SRP72 OS=Homo sapiens OX=9606 GN=SRP72 PE=1 SV=3	SRP72_HUMAN	SRP72	75 kDa	0.018	3	2	2	2	3	2	10	6	5
234	Cluster of T-complex protein 1 subunit eta OS=Homo sapiens OX=9606 GN=CCT7 PE=1 SV=2 (TCPH_HUMAN)	TCPH_HUMAN	CCT7	59 kDa	0.018	10	12	10	10	10	8	13	14	12
235	60S ribosomal protein L32 (Fragment) OS=Homo sapiens OX=9606 GN=RPL32 PE=1 SV=1	D3YTB1_HUMAN (+2)	RPL32	16 kDa	0.018	4	3	2	2	2	3	6	4	6
236	Cluster of Unconventional myosin-Ic OS=Homo sapiens OX=9606 GN=MYO1C PE=1 SV=1 (F5H6E2_HUMAN)	F5H6E2_HUMAN [2]	MYO1C	119 kDa	0.018	4	8	4	0	5	5	16	11	10
237	Cluster of 26S proteasome non-ATPase regulatory subunit 2 OS=Homo sapiens OX=9606 GN=PSMD2 PE=1 SV=3 (PSMD2_HUMAN)	PSMD2_HUMAN [2]	PSMD2	100 kDa	0.019	5	7	6	9	7	7	9	9	11
238	Cluster of Tropomyosin alpha-3 chain OS=Homo sapiens OX=9606 GN=TPM3 PE=1 SV=1 (A0A087WWU8_HUMAN)	A0A087WWU8_HUMAN [6]	TPM3	26 kDa	0.019	0	0	0	0	2	3	5	3	3
239	Cluster of Eukaryotic translation initiation factor 4 gamma 1 (Fragment) OS=Homo sapiens OX=9606 GN=EIF4G1 PE=1 SV=1 (C9K073_HUMAN)	C9K073_HUMAN [5]	EIF4G1	93 kDa	0.019	8	6	9	5	8	7	11	12	10
240	Cluster of Far upstream element-binding protein 2 OS=Homo sapiens OX=9606 GN=KHSRP PE=1 SV=4 (FUBP2_HUMAN)	FUBP2_HUMAN [2]	KHSRP	73 kDa	0.02	4	5	7	2	3	4	12	8	7
241	Cluster of Stress-70 protein, mitochondrial OS=Homo sapiens OX=9606 GN=HSPA9 PE=1 SV=2 (GRP75_HUMAN)	GRP75_HUMAN	HSPA9	74 kDa	0.021	7	6	7	4	7	8	10	13	10
242	Cluster of Elongation factor 1-delta (Fragment) OS=Homo sapiens OX=9606 GN=EEF1D PE=1 SV=1 (E9PIZ1_HUMAN)	E9PIZ1_HUMAN [4]	EEF1D	15 kDa	0.021	3	0	0	0	2	0	5	4	4
243	Sphingosine-1-phosphate lyase 1 OS=Homo sapiens OX=9606 GN=SGPL1 PE=1 SV=3	SGPL1_HUMAN	SGPL1	64 kDa	0.021	2	2	0	2	0	3	5	4	6
244	Cluster of AP-2 complex subunit mu OS=Homo sapiens OX=9606 GN=AP2M1 PE=1 SV=1 (A0A087WY71_HUMAN)	A0A087WY71_HUMAN [2]	AP2M1	50 kDa	0.021	2	2	0	2	3	0	6	5	4
245	Monocarboxylate transporter 4 OS=Homo sapiens OX=9606 GN=SLC16A3 PE=1 SV=1	MOT4_HUMAN	SLC16A3	49 kDa	0.021	3	0	0	0	0	0	4	3	3
246	Cluster of Sarcoplasmic/endoplasmic reticulum calcium ATPase 2 OS=Homo sapiens OX=9606 GN=ATP2A2 PE=1 SV=1 (AT2A2_HUMAN)	AT2A2_HUMAN [2]	ATP2A2	115 kDa	0.021	5	2	2	5	5	3	8	8	6
247	60S ribosomal protein L35 OS=Homo sapiens OX=9606 GN=RPL35 PE=1 SV=2	RL35_HUMAN	RPL35	15 kDa	0.021	0	0	2	0	0	0	2	3	2
248	Cluster of Fragile X mental retardation syndrome-related protein 2 OS=Homo sapiens OX=9606 GN=FXR2 PE=1 SV=2 (FXR2_HUMAN)	FXR2_HUMAN	FXR2	74 kDa	0.021	0	0	0	2	0	0	3	2	2
249	Histone-arginine methyltransferase CARM1 OS=Homo sapiens OX=9606 GN=CARM1 PE=1 SV=3	CARM1_HUMAN	CARM1	66 kDa	0.021	0	0	0	0	0	2	3	2	2
250	60S ribosomal protein L6 OS=Homo sapiens OX=9606 GN=RPL6 PE=1 SV=3	RL6_HUMAN	RPL6	33 kDa	0.022	23	20	19	12	23	20	34	27	40
251	Cluster of Isoleucine--tRNA ligase, cytoplasmic OS=Homo sapiens OX=9606 GN=IARS PE=1 SV=2 (SYIC_HUMAN)	SYIC_HUMAN [2]	IARS	145 kDa	0.022	9	8	7	7	9	8	11	10	13
252	Long-chain-fatty-acid--CoA ligase 4 OS=Homo sapiens OX=9606 GN=ACSL4 PE=1 SV=2	ACSL4_HUMAN	ACSL4	79 kDa	0.022	0	0	2	0	0	0	3	2	5
253	Rho-related GTP-binding protein RhoG OS=Homo sapiens OX=9606 GN=RHOG PE=1 SV=1	RHOG_HUMAN	RHOG	21 kDa	0.022	0	2	0	0	2	2	5	3	4
254	Peroxiredoxin-6 OS=Homo sapiens OX=9606 GN=PRDX6 PE=1 SV=3	PRDX6_HUMAN	PRDX6	25 kDa	0.024	6	4	7	4	5	2	7	9	8
255	Cluster of UMP-CMP kinase OS=Homo sapiens OX=9606 GN=CMPK1 PE=1 SV=1 (A0A494BXC7_HUMAN)	A0A494BXC7_HUMAN [2]	CMPK1	20 kDa	0.024	2	2	2	0	2	2	4	5	3
256	tRNA-splicing ligase RtcB homolog OS=Homo sapiens OX=9606 GN=RTCB PE=1 SV=1	RTCB_HUMAN	RTCB	55 kDa	0.024	6	4	3	0	4	5	8	8	10
257	Cluster of High density lipoprotein binding protein (Vigilin), isoform CRA_a OS=Homo sapiens OX=9606 GN=HDLBP PE=1 SV=1 (A0A024R4E5_HUMAN)	A0A024R4E5_HUMAN [2]	HDLBP	141 kDa	0.025	9	5	4	4	7	8	13	10	14
258	Voltage-dependent anion-selective channel protein 3 OS=Homo sapiens OX=9606 GN=VDAC3 PE=1 SV=1	VDAC3_HUMAN	VDAC3	31 kDa	0.026	2	3	0	2	3	3	4	5	6
259	Cluster of RNA-binding protein 14 OS=Homo sapiens OX=9606 GN=RBM14 PE=1 SV=2 (RBM14_HUMAN)	RBM14_HUMAN [2]	RBM14	69 kDa	0.026	14	13	13	11	13	13	23	15	20
260	Elongation factor Tu, mitochondrial OS=Homo sapiens OX=9606 GN=TUFM PE=1 SV=2	EFTU_HUMAN	TUFM	50 kDa	0.026	10	8	8	5	9	7	15	10	15
261	Cluster of tRNA (cytosine(34)-C(5))-methyltransferase OS=Homo sapiens OX=9606 GN=NSUN2 PE=1 SV=2 (NSUN2_HUMAN)	NSUN2_HUMAN [2]	NSUN2	86 kDa	0.027	6	3	2	0	3	2	7	6	6
262	Cluster of Coatomer subunit alpha OS=Homo sapiens OX=9606 GN=COPA PE=1 SV=2 (COPA_HUMAN)	COPA_HUMAN [3]	COPA	138 kDa	0.027	7	9	9	6	9	6	18	10	18
263	Ribosome biogenesis protein BRX1 homolog OS=Homo sapiens OX=9606 GN=BRIX1 PE=1 SV=2	BRX1_HUMAN	BRIX1	41 kDa	0.027	2	0	0	0	0	0	2	2	2
264	Chloride intracellular channel protein 1 OS=Homo sapiens OX=9606 GN=CLIC1 PE=1 SV=4	CLIC1_HUMAN	CLIC1	27 kDa	0.027	3	2	2	2	2	2	3	3	3
265	Regulator of chromosome condensation OS=Homo sapiens OX=9606 GN=RCC1 PE=1 SV=1	RCC1_HUMAN	RCC1	45 kDa	0.027	2	0	0	0	0	0	2	2	2
266	Multifunctional protein ADE2 (Fragment) OS=Homo sapiens OX=9606 GN=PAICS PE=1 SV=1	E9PBS1_HUMAN (+1)	PAICS	46 kDa	0.027	0	0	0	0	0	2	2	2	2
267	Nascent polypeptide-associated complex subunit alpha, muscle-specific form OS=Homo sapiens OX=9606 GN=NACA PE=1 SV=1	NACAM_HUMAN	NACA	205 kDa	0.027	0	0	0	0	2	0	2	2	2
268	Guanine nucleotide-binding protein subunit alpha-13 OS=Homo sapiens OX=9606 GN=GNA13 PE=1 SV=2	GNA13_HUMAN	GNA13	44 kDa	0.027	2	0	0	0	0	0	2	2	2
269	Cluster of POTE ankyrin domain family member J OS=Homo sapiens OX=9606 GN=POTEJ PE=3 SV=1 (POTEJ_HUMAN)	POTEJ_HUMAN [12]	POTEJ	117 kDa	0.027	56	58	62	52	70	68	75	77	77
270	Cluster of 60S ribosomal protein L26 (Fragment) OS=Homo sapiens OX=9606 GN=RPL26 PE=4 SV=1 (J3QRC4_HUMAN)	J3QRC4_HUMAN [2]	RPL26	16 kDa	0.028	6	6	6	5	4	4	13	9	7
271	Cluster of Nucleosome assembly protein 1-like 1 OS=Homo sapiens OX=9606 GN=NAP1L1 PE=1 SV=1 (F5H4R6_HUMAN)	F5H4R6_HUMAN [5]	NAP1L1	45 kDa	0.028	5	3	2	5	3	5	6	8	7
272	Cluster of DNA mismatch repair protein Msh6 OS=Homo sapiens OX=9606 GN=MSH6 PE=1 SV=2 (MSH6_HUMAN)	MSH6_HUMAN	MSH6	153 kDa	0.028	2	2	0	0	0	0	5	2	3
273	Cluster of Glutamine--fructose-6-phosphate aminotransferase [isomerizing] 1 OS=Homo sapiens OX=9606 GN=GFPT1 PE=1 SV=3 (GFPT1_HUMAN)	GFPT1_HUMAN [2]	GFPT1	79 kDa	0.028	10	9	7	9	13	10	17	16	12
274	E3 ubiquitin-protein ligase RNF213 OS=Homo sapiens OX=9606 GN=RNF213 PE=1 SV=1	A0A0A0MTC1_HUMAN (+2)	RNF213	596 kDa	0.031	0	0	2	0	0	0	2	2	4
275	Cluster of Pyrroline-5-carboxylate reductase OS=Homo sapiens OX=9606 GN=PYCR3 PE=1 SV=1 (A0A0A0MQS1_HUMAN)	A0A0A0MQS1_HUMAN [2]	PYCR3	30 kDa	0.031	0	2	0	0	0	0	2	2	4
276	AP-3 complex subunit sigma-1 OS=Homo sapiens OX=9606 GN=AP3S1 PE=1 SV=1	AP3S1_HUMAN	AP3S1	22 kDa	0.031	2	0	0	0	0	0	4	2	2
277	Staphylococcal nuclease domain-containing protein 1 OS=Homo sapiens OX=9606 GN=SND1 PE=1 SV=1	SND1_HUMAN	SND1	102 kDa	0.031	2	0	3	0	0	0	5	4	2
278	Heterogeneous nuclear ribonucleoprotein A3 OS=Homo sapiens OX=9606 GN=HNRNPA3 PE=1 SV=2	ROA3_HUMAN	HNRNPA3	40 kDa	0.033	9	8	7	5	7	6	12	8	13
279	Leucine zipper protein 1 OS=Homo sapiens OX=9606 GN=LUZP1 PE=1 SV=2	LUZP1_HUMAN	LUZP1	120 kDa	0.034	0	0	0	0	0	3	8	3	4
280	E3 ubiquitin-protein ligase Itchy homolog OS=Homo sapiens OX=9606 GN=ITCH PE=1 SV=2	ITCH_HUMAN	ITCH	103 kDa	0.034	0	0	0	0	0	0	6	2	2
281	Cluster of Polyadenylate-binding protein 1 OS=Homo sapiens OX=9606 GN=PABPC1 PE=1 SV=2 (PABP1_HUMAN)	PABP1_HUMAN [6]	PABPC1	71 kDa	0.035	9	8	6	6	5	7	36	11	31
282	Cluster of 60S ribosomal protein L23a (Fragment) OS=Homo sapiens OX=9606 GN=RPL23A PE=1 SV=1 (K7EJV9_HUMAN)	K7EJV9_HUMAN [2]	RPL23A	19 kDa	0.035	9	11	8	9	6	12	14	14	14
283	Cluster of Clathrin heavy chain OS=Homo sapiens OX=9606 GN=CLTC PE=1 SV=1 (A0A087WVQ6_HUMAN)	A0A087WVQ6_HUMAN [3]	CLTC	192 kDa	0.035	25	24	24	17	26	27	51	32	37
284	Uncharacterized protein (Fragment) OS=Homo sapiens OX=9606 PE=4 SV=2	H3BN98_HUMAN		27 kDa	0.035	5	5	5	4	4	6	8	6	7
285	Ubiquitin thioesterase OTUB1 OS=Homo sapiens OX=9606 GN=OTUB1 PE=1 SV=1	F5GYN4_HUMAN	OTUB1	28 kDa	0.036	2	3	2	0	2	2	5	3	4
286	Signal recognition particle receptor subunit beta OS=Homo sapiens OX=9606 GN=SRPRB PE=1 SV=3	SRPRB_HUMAN	SRPRB	30 kDa	0.036	2	0	0	2	0	0	3	3	3
287	Src substrate cortactin OS=Homo sapiens OX=9606 GN=CTTN PE=1 SV=2	SRC8_HUMAN	CTTN	62 kDa	0.036	4	3	4	3	5	7	11	10	6
288	SWI/SNF-related matrix-associated actin-dependent regulator of chromatin subfamily A member 5 OS=Homo sapiens OX=9606 GN=SMARCA5 PE=1 SV=1	SMCA5_HUMAN	SMARCA5	122 kDa	0.036	4	0	3	2	2	0	11	4	13
289	Cluster of Ras-related protein Rab-34, isoform NARR (Fragment) OS=Homo sapiens OX=9606 GN=RAB34 PE=1 SV=9 (C9JY26_HUMAN)	C9JY26_HUMAN [2]	RAB34	29 kDa	0.036	3	0	0	0	0	0	4	2	4
290	Cluster of Phenylalanine--tRNA ligase alpha subunit OS=Homo sapiens OX=9606 GN=FARSA PE=1 SV=1 (K7ER00_HUMAN)	K7ER00_HUMAN [3]	FARSA	62 kDa	0.037	3	3	4	0	2	2	7	3	6
291	Cluster of Heterogeneous nuclear ribonucleoprotein Q OS=Homo sapiens OX=9606 GN=SYNCRIP PE=1 SV=2 (HNRPQ_HUMAN)	HNRPQ_HUMAN [2]	SYNCRIP	70 kDa	0.038	0	0	0	0	0	0	10	2	5
292	Cluster of Nucleoprotein TPR OS=Homo sapiens OX=9606 GN=TPR PE=1 SV=3 (TPR_HUMAN)	TPR_HUMAN	TPR	267 kDa	0.038	0	0	0	0	0	4	5	3	4
293	Cluster of Signal transducer and activator of transcription 1-alpha/beta OS=Homo sapiens OX=9606 GN=STAT1 PE=1 SV=2 (STAT1_HUMAN)	STAT1_HUMAN [3]	STAT1	87 kDa	0.039	12	11	9	6	11	8	14	15	12
294	Cluster of Very-long-chain enoyl-CoA reductase OS=Homo sapiens OX=9606 GN=TECR PE=1 SV=1 (TECR_HUMAN)	TECR_HUMAN [2]	TECR	36 kDa	0.039	2	0	2	0	2	2	3	4	5
295	Cluster of 60S ribosomal protein L7 OS=Homo sapiens OX=9606 GN=RPL7 PE=1 SV=1 (RL7_HUMAN)	RL7_HUMAN [2]	RPL7	29 kDa	0.04	20	19	14	13	16	16	24	20	21
296	Cluster of EH domain-containing protein 1 OS=Homo sapiens OX=9606 GN=EHD1 PE=1 SV=1 (A0A024R571_HUMAN)	A0A024R571_HUMAN [2]	EHD1	62 kDa	0.041	6	9	6	6	10	8	14	12	10
297	Cluster of Nuclear pore complex protein Nup93 OS=Homo sapiens OX=9606 GN=NUP93 PE=1 SV=2 (NUP93_HUMAN)	NUP93_HUMAN [5]	NUP93	93 kDa	0.041	3	5	8	4	5	8	10	10	10
298	Glycine--tRNA ligase OS=Homo sapiens OX=9606 GN=GARS PE=1 SV=3	GARS_HUMAN	GARS	83 kDa	0.042	5	3	3	2	7	6	7	9	10
299	Cluster of RNA-binding protein with serine-rich domain 1 OS=Homo sapiens OX=9606 GN=RNPS1 PE=1 SV=2 (H3BV80_HUMAN)	H3BV80_HUMAN	RNPS1	25 kDa	0.042	0	2	0	0	3	2	5	4	3
300	Cluster of 60S ribosomal protein L3 OS=Homo sapiens OX=9606 GN=RPL3 PE=1 SV=2 (RL3_HUMAN)	RL3_HUMAN [3]	RPL3	46 kDa	0.043	14	19	14	15	18	15	20	20	22
301	Bifunctional 3'-phosphoadenosine 5'-phosphosulfate synthase 2 OS=Homo sapiens OX=9606 GN=PAPSS2 PE=1 SV=2	PAPS2_HUMAN	PAPSS2	70 kDa	0.044	6	2	3	0	2	3	6	5	7
302	eIF-2-alpha kinase activator GCN1 OS=Homo sapiens OX=9606 GN=GCN1 PE=1 SV=6	GCN1_HUMAN	GCN1	293 kDa	0.044	8	7	8	0	5	5	18	7	15
303	Cluster of Protein disulfide-isomerase A3 OS=Homo sapiens OX=9606 GN=PDIA3 PE=1 SV=4 (PDIA3_HUMAN)	PDIA3_HUMAN [2]	PDIA3	57 kDa	0.044	3	2	3	2	0	2	5	7	3
304	T-complex protein 1 subunit delta OS=Homo sapiens OX=9606 GN=CCT4 PE=1 SV=4	TCPD_HUMAN	CCT4	58 kDa	0.045	7	8	9	8	11	9	12	12	10
305	Cluster of Heat shock protein HSP 90-beta OS=Homo sapiens OX=9606 GN=HSP90AB1 PE=1 SV=4 (HS90B_HUMAN)	HS90B_HUMAN [10]	HSP90AB1	83 kDa	0.047	80	81	63	54	68	69	95	80	86
306	Cluster of Poly(rC)-binding protein 1 OS=Homo sapiens OX=9606 GN=PCBP1 PE=1 SV=2 (PCBP1_HUMAN)	PCBP1_HUMAN [5]	PCBP1	37 kDa	0.047	8	8	9	5	9	7	13	14	9
307	Neutral cholesterol ester hydrolase 1 OS=Homo sapiens OX=9606 GN=NCEH1 PE=1 SV=1	A0A0A0MTJ9_HUMAN (+2)	NCEH1	50 kDa	0.049	0	2	0	3	0	0	4	3	4
